# Supplementary material for: The impact of agricultural support and protection subsidy policy on grain production efficiency: A case study of China
Source: PLoS One. 2025 Dec 16;20(12):e0337407. doi: 10.1371/journal.pone.0337407 (PMC12707636; doi:10.1371/journal.pone.0337407)
Supplement: S1 Data — (XLSX) [file pone.0337407.s001.xlsx]

## Sheet: SBM-GML
NUM	ID	YEAR	INPUT1	INPUT2	INPUT3	INPUT4	INPUT5	OUTPUT
1	1	2012	193.9	165.367	142.349	9.39664	16.5166	113.8
2	2	2012	322.9	382.963	227.203	16.5158	28.7422	161.8
3	3	2012	6302.4	7574.1	3303.47	236.327	641.218	3246.6
4	4	2012	3291.5	2641.51	1140.12	102.252	352.342	1274.1
5	5	2012	5589.4	2563.12	2441.74	147.665	245.077	2582.5
6	6	2012	3217.3	1930.79	1298.06	112.246	222.106	2070.5
7	7	2012	4610.3	2207.26	1606.31	179.291	291.701	3343
8	8	2012	11519.5	4285.95	4496.42	226.21	360.209	5761.5
9	9	2012	187.6	54.5051	96.252	5.31993	11.2207	122.4
10	10	2012	5336.6	2939.47	2740.78	230.856	343.17	3372.5
11	11	2012	1251.6	1340.56	792.156	49.6504	126.326	769.8
12	12	2012	6622	4357.87	2646.77	246.214	594.328	3289.1
13	13	2012	1201.1	682.946	514.019	64.1655	129.964	659.3
14	14	2012	3675.9	3060.33	1268.83	94.0116	214.61	2084.8
15	15	2012	7202.3	8231.51	3352.35	315.676	694.396	4511.4
16	16	2012	9985.2	7612.16	3644.55	479.16	914.521	5638.6
17	17	2012	4180.1	1987.99	1318.83	183.629	428.098	2441.8
18	18	2012	4908	2992.12	1565.93	143.632	581.243	3006.5
19	19	2012	2540.2	1369.91	1028.48	134.648	334.137	1396.3
20	20	2012	3069.1	1612.56	777.689	125.638	369.062	1484.9
21	21	2012	438.6	246.296	131.77	23.3516	48.326	199.5
22	22	2012	2259.6	754.998	456.748	62.375	218.881	1138.5
23	23	2012	6468.2	2474.22	1783.43	169.458	649.331	3315
24	24	2012	3054.3	1241.49	715.75	57.8696	412.684	1079.1
25	25	2012	4399.6	1827.44	1066.71	133.633	526.826	1749.1
26	26	2012	170.9	325.691	175.831	3.50205	24.6543	94.9
27	27	2012	3127.5	1734.24	942.449	176.952	394.518	1245.1
28	28	2012	1939.4	2105	1198.46	85.0646	734.44	1109.7
29	29	2012	280.2	223.975	129.581	4.78842	25.3639	101.5
30	30	2012	828.3	525.438	327.923	26.2952	64.5835	375
31	31	2012	2131.2	818.931	1675.82	80.1503	179.586	1273
32	1	2013	158.9	136.097	100.268	8.3873	14.6658	96.1
33	2	2013	332.8	389.52	217.09	17.0793	29.9953	174.7
34	3	2013	6315.9	7769.41	3139.49	238.943	652.4	3365
35	4	2013	3274.3	2755.68	1197.04	104.746	348.157	1312.8
36	5	2013	5617.3	2672.37	2304.03	157.665	242.153	2773
37	6	2013	3226.4	2017.65	1079.23	116.367	226.21	2195.6
38	7	2013	4789.9	2415.7	1336.27	191.84	297.743	3551
39	8	2013	11564.4	4596.36	5063.47	232.221	376.912	6004.1
40	9	2013	168.5	50.5545	82.2135	4.82322	11.3863	114.2
41	10	2013	5360.8	3073.76	2640.96	228.006	335.49	3423
42	11	2013	1253.7	1335.2	764.286	50.1068	120.202	734
43	12	2013	6625.3	4547.64	3188.77	250.626	571.021	3279.6
44	13	2013	1202.1	701.059	588.631	63.2463	120.636	664.4
45	14	2013	3690.9	1338.8	1326.51	94.1237	203.754	2116.1
46	15	2013	7294.6	8466.5	3142.78	314.143	689.755	4528.2
47	16	2013	10081.8	7848.09	3497.58	490.171	871.38	5713.7
48	17	2013	4258.4	2143.91	1466.4	184.862	417.073	2501.3
49	18	2013	4936.6	3101.21	1760.23	141.649	581.381	2925.7
50	19	2013	2507.6	1369.01	945.139	130.181	318.468	1315.9
51	20	2013	3076	1695.58	795.098	128.158	368.557	1521.8
52	21	2013	421.8	249.688	129.757	23.6709	42.7507	190.9
53	22	2013	2253.9	747.311	420.86	60.2137	197.831	1148.1
54	23	2013	6469.9	2641.57	1748.44	167.792	640.026	3387.1
55	24	2013	3118.4	1296.4	536.251	56.35	408.871	1030
56	25	2013	4499.4	1932.59	1045.05	137.848	519.454	1824
57	26	2013	175.9	366.022	169.298	4.03311	24.9648	96.2
58	27	2013	3105.1	1784	880.062	175.803	383.922	1215.8
59	28	2013	2858.7	1624.51	862.52	63.6103	536.293	1138.9
60	29	2013	280	206.851	94.1562	4.93703	24.6986	102.4
61	30	2013	801.6	508.329	316	25.6066	58.118	373.4
62	31	2013	2234.8	928.641	2045.11	87.123	170.14	1377
63	1	2014	120.2	162.555	87.7196	7.11025	11.859	63.9
64	2	2014	345.8	421.529	222.98	16.8208	30.7869	176
65	3	2014	6332	7520.99	3200.64	243.888	624.875	3360.2
66	4	2014	3286.4	2542.76	1223.19	103.889	353.026	1330.8
67	5	2014	5651	2437.32	2313.78	171.082	236.617	2753
68	6	2014	3235.1	1864.49	1145.13	117.778	234.658	1753.9
69	7	2014	5000.7	2097.24	1450.2	201.887	304.614	3532.8
70	8	2014	11696.4	3920.33	5075.43	240.99	426.423	6242.2
71	9	2014	164.9	48.8233	85.032	4.71143	10.2051	112.5
72	10	2014	5376.1	2874.85	2723.92	226.566	327.409	3490.6
73	11	2014	1266.8	1371.09	794.045	49.9144	118.446	757.4
74	12	2014	6628.9	4192.09	3209.92	252.988	552.303	3415.8
75	13	2014	1197.7	649.871	579.896	63.6986	120.661	667
76	14	2014	3697.3	2787.66	1328.5	94.8468	193.641	2143.5
77	15	2014	7440	8154.75	3304.12	315.519	671.405	4596.6
78	16	2014	10209.8	7467.1	3622.24	501.177	835.253	5772.3
79	17	2014	4370.4	1923.94	1538.27	187.642	396.036	2584.2
80	18	2014	4975.1	2801.65	1760.66	140.662	590.787	3001.3
81	19	2014	2507	1275.88	935.715	131.878	303.804	1357.3
82	20	2014	3067.7	1569.11	827.724	133.833	378.888	1534.4
83	21	2014	394	203.646	119.135	22.6885	41.5101	186.6
84	22	2014	2242.5	722.269	428.979	61.6301	191.367	1144.5
85	23	2014	6467.4	2287.01	1779.84	167.015	629.628	3374.9
86	24	2014	3138.4	1053.28	558.574	57.6307	415.352	1138.5
87	25	2014	4508.2	1647.02	1070.89	142.181	518.497	1860.7
88	26	2014	176.4	300.723	171.502	3.72478	25.0141	98
89	27	2014	3076.5	1575.68	885.314	166.165	390.587	1197.8
90	28	2014	2842.5	1453.04	882.137	66.3783	539.024	1158.7
91	29	2014	280.1	217.625	92.3161	4.90694	23.8336	104.8
92	30	2014	771.3	473.107	307.061	24.4339	50.6085	377.9
93	31	2014	2255.9	734.59	1975.54	96.8987	159.261	1414.5
94	1	2015	104.5	111.96	82.6314	6.31693	12.6964	62.6
95	2	2015	350	408.134	230.5	16.2687	31.0553	181.7
96	3	2015	6392.5	8120.86	3253.36	245.393	614.573	3363.8
97	4	2015	3287.2	2924.25	1274.05	103.388	326.481	1259.6
98	5	2015	5726.7	2879.35	2335.89	173.589	227.08	2827
99	6	2015	3297.4	2198.76	1187.96	118.85	225.831	2002.5
100	7	2015	5078	2818.83	1601.32	206.729	286.808	3647
101	8	2015	11765.2	5208.21	5292.94	244.319	384.586	6324
102	9	2015	161.9	56.6317	89.5685	4.71138	10.8241	112.1
103	10	2015	5424.6	3379.78	2768.33	224.128	315.84	3561.3
104	11	2015	1277.8	1316.96	798.953	48.8136	109.038	752.2
105	12	2015	6632.9	4876.95	3260.94	250.999	537.874	3538.1
106	13	2015	1193.2	708.458	543.371	63.363	116.979	661.1
107	14	2015	3705.6	1501.61	1346.76	95.3781	202.507	2148.7
108	15	2015	7492.1	9072.87	3373.15	314.931	647.789	4712.7
109	16	2015	10267.2	8334.83	3708.75	509.694	772.825	6067.1
110	17	2015	4466	2509.25	1628.14	187.515	378.023	2703.3
111	18	2015	4944.7	3343.42	1766.02	139.827	596.836	3002.9
112	19	2015	2505.8	1412.34	927.628	134.332	288.566	1358.1
113	20	2015	3059.3	1896.61	807.271	129.609	330.771	1524.8
114	21	2015	375.6	227.324	117.301	22.7057	40.0421	184
115	22	2015	2234	811.994	429.326	61.0386	176.719	1154.9
116	23	2015	6453.9	2933.59	1821.69	166.378	612.503	3442.8
117	24	2015	3114.9	1447.35	598.807	58.2828	422.191	1180
118	25	2015	4487.3	2081.41	1097.66	144.818	494.414	1876.4
119	26	2015	178.9	438.546	175.362	4.24604	26.0797	100.6
120	27	2015	3073.5	1913.4	887.201	166.354	390.078	1226.8
121	28	2015	2849.6	1809.09	880.436	65.9627	533.472	1171.1
122	29	2015	277.1	225.243	97.7542	5.01202	23.6641	102.7
123	30	2015	770.4	506.432	308.58	24.4291	49.0805	372.6
124	31	2015	2395	1035.53	2057.06	103.208	160.066	1521.3
125	1	2016	87.3	83.3213	74.0781	5.5932	12.284	53.7
126	2	2016	357.3	350.44	228.621	15.9562	23.9831	196.4
127	3	2016	6327.4	5373.13	3235.81	240.854	489.536	3460.2
128	4	2016	3241.4	1519.56	1295.66	102.012	284.018	1318.5
129	5	2016	5784.8	2432.47	2286.73	171.312	205.581	2780.3
130	6	2016	3231.4	1724.19	1250.7	117.756	235.864	2100.6
131	7	2016	5021.7	2747.19	1620.88	206.661	218.491	3717.2
132	8	2016	11804.7	5352.37	5635.88	240.15	348.868	6058.5
133	9	2016	140.1	58.1413	90.2354	4.37367	11.2549	99.2
134	10	2016	5432.7	3472.25	2868.94	221.146	296.055	3466
135	11	2016	1255.4	1179.39	798.319	46.6414	93.8496	752.2
136	12	2016	6644.5	5130.78	3315.27	244.305	496.018	3417.4
137	13	2016	1176.7	641.666	533.603	62.5942	97.6192	650.9
138	14	2016	3686.2	1459.45	1350.22	94.1321	186.512	2138.1
139	15	2016	7511.5	6706.76	3532.98	312.489	581.501	4700.7
140	16	2016	10286.2	7004.45	3726.41	508.187	644.838	5946.6
141	17	2016	4436.9	2368.95	1643.62	185.543	328.132	2554.1
142	18	2016	4890.6	3391.27	1742.14	137.041	472.496	2953.2
143	19	2016	2509.3	1241.72	920.293	135.573	264.371	1360.2
144	20	2016	3023.6	1735.5	809.897	128.958	303.687	1521.3
145	21	2016	360.4	226.142	126.926	22.1502	38.8181	177.9
146	22	2016	2250.1	824.064	431.56	60.116	153.291	1166
147	23	2016	6453.9	2830.9	1866.49	165.185	615.908	3483.5
148	24	2016	3113.3	1135.39	605.254	57.6846	385.624	1192.4
149	25	2016	4481.2	2152	1131.72	147.361	493.225	1902.9
150	26	2016	182.9	450.406	178.382	4.18422	16.6936	101.9
151	27	2016	3068.7	1558.35	897.879	167.251	392.237	1228.3
152	28	2016	2814	1259.48	871.567	61.7865	411.033	1140.6
153	29	2016	281.1	229.668	101.337	4.40706	23.6752	103.5
154	30	2016	778.3	354.3	314.414	24.8407	45.3536	370.6
155	31	2016	2401.1	1044.53	2038.75	102.387	171.055	1512.3
156	1	2017	66.8	73.7618	63.8053	4.69644	11.3513	41.1
157	2	2017	351.4	371.549	245.156	14.3918	24.0418	212.3
158	3	2017	6658.5	6022.17	3554.76	255.803	464.109	3829.2
159	4	2017	3180.9	1223.69	1343.64	99.5809	270.076	1355.1
160	5	2017	6780.9	2620.53	2388.25	176.778	204.646	3254.5
161	6	2017	3467.5	1840.92	1338.49	120.922	249.937	2330.7
162	7	2017	5544	2992.08	1724.4	210.421	208.137	4154
163	8	2017	14154.3	5572.35	5780.5	240.768	376.39	7410.3
164	9	2017	133.1	56.9027	89.1195	4.15792	9.91991	99.8
165	10	2017	5527.3	3651.07	3022.36	222.295	296.058	3610.8
166	11	2017	977.2	1022.19	712.615	40.7434	76.0734	580.1
167	12	2017	7321.8	5296.59	3779.02	267.393	557.59	4019.7
168	13	2017	833.2	662.774	572.662	62.5451	86.965	487.2
169	14	2017	3786.3	1550.92	1369.49	90.6536	186.492	2221.7
170	15	2017	8455.6	7721.93	3951.59	334.942	594.985	5374.3
171	16	2017	10915.1	7437.23	3907.16	523.584	613.276	6524.2
172	17	2017	4853	2644.29	1780.61	193.91	352.646	2846.1
173	18	2017	4978.9	3742.13	1882.12	146.758	451.657	3073.6
174	19	2017	2169.7	1237.31	910.792	132.569	231.809	1208.6
175	20	2017	2853.1	1748.35	798.055	126.074	286.642	1370.5
176	21	2017	282.5	226.908	115.186	20.4687	34.7252	138.1
177	22	2017	2030.7	822.471	422.156	58.0704	150.117	1079.9
178	23	2017	6292	2904.7	1887.99	159.025	628.542	3488.9
179	24	2017	3052.8	1176.8	600.98	51.6226	271.744	1242.4
180	25	2017	4169.2	2170	1136.68	142.375	433.73	1843.4
181	26	2017	185.6	382.083	190.808	4.01732	25.0711	106.5
182	27	2017	3019.4	1666.13	938.452	172.446	407.197	1194.2
183	28	2017	2647.2	1424.21	939.382	59.6184	412.077	1105.9
184	29	2017	282.6	235.322	105.147	4.42755	22.9263	102.5
185	30	2017	722.5	386.192	326.26	26.0268	40.496	370.1
186	31	2017	2295.9	1029.12	1931.37	97.7717	148.124	1484.7
187	1	2018	55.6	67.3306	54.4591	3.91021	9.39891	34.1
188	2	2018	350.2	283.88	248.525	13.7861	24.7456	209.7
189	3	2018	6538.7	6147.12	3583.46	249.197	423.562	3700.9
190	4	2018	3137.1	1271.62	1340.08	96.7108	258.418	1380.4
191	5	2018	6789.9	2819.12	2459.63	171.361	197.771	3553.3
192	6	2018	3484	1858.06	1341.01	120.078	253.869	2192.4
193	7	2018	5599.7	3191.72	1743.25	210.234	212.904	3632.7
194	8	2018	14214.5	5894.45	5928.23	237.921	379.539	7506.8
195	9	2018	129.9	43.254	87.778	3.86525	9.73842	103.7
196	10	2018	5475.9	4309.03	3043.58	212.986	279.028	3660.3
197	11	2018	975.7	990.789	710.461	38.3633	65.9397	599.1
198	12	2018	7316.3	5458.43	3785.56	260.084	544.571	4007.3
199	13	2018	833.5	649.076	573.447	58.4977	82.6301	498.6
200	14	2018	3721.3	1595.47	1361.06	82.5199	173.978	2190.7
201	15	2018	8404.8	7902.79	3972.94	318.913	579.643	5319.5
202	16	2018	10906.1	7528.13	3901.6	511.097	616.273	6648.9
203	17	2018	4847	2696.63	1786.89	180.279	341.646	2839.5
204	18	2018	4747.9	3710.35	1852.07	142.008	425.372	3022.9
205	19	2018	2151	1221.37	892.293	116.261	229.326	1193.5
206	20	2018	2802.1	1759.78	800.825	119.64	265.944	1372.8
207	21	2018	286.1	227.066	116.575	19.4238	33.7593	147.1
208	22	2018	2017.8	860.57	419.975	56.1622	148.258	1079.3
209	23	2018	6265.6	3000.03	1910.93	153.263	608.616	3493.7
210	24	2018	2740.2	1189.04	566.451	44.7761	241.991	1059.7
211	25	2018	4174.6	1631.78	1149.89	131.706	426.787	1860.5
212	26	2018	184.7	372.815	180.69	3.55192	24.0135	104.4
213	27	2018	3006	1698.67	936.842	168.706	409.344	1226
214	28	2018	2645.3	1473.37	937.618	58.3233	413.084	1151.4
215	29	2018	281.3	238.295	108.038	4.18947	19.9871	103.1
216	30	2018	735.7	392.866	330.673	24.258	37.1655	329.6
217	31	2018	2219.6	999.111	1786.04	93.262	137.865	1504.2
218	1	2019	46.5	64.4492	41.5876	3.25395	8.08104	28.8
219	2	2019	339.3	297.539	252.056	13.3967	23.6	223.3
220	3	2019	6469.2	6228.97	3565.36	236.489	383.429	3739.2
221	4	2019	3126.2	1346.14	1347.68	96.1526	236.023	1361.8
222	5	2019	6827.5	2971.06	2458.35	167.825	184.663	3652.5
223	6	2019	3488.7	1947.32	1347.78	115.736	243.575	2430
224	7	2019	5644.9	3371.66	1762.1	209.569	187.572	3877.9
225	8	2019	14338.1	6173.11	5996.91	216.769	351.706	7503
226	9	2019	117.4	44.0138	85.6742	3.3684	9.37941	95.9
227	10	2019	5381.5	3696.32	3040.82	206.942	260.505	3706.2
228	11	2019	977.4	932.626	686.971	35.4378	56.7916	592.1
229	12	2019	7287	5518.35	3801.02	247.27	512.113	4054
230	13	2019	822.4	636.456	553.707	54.6621	72.6328	493.9
231	14	2019	3665.1	1640.11	1351.64	76.7379	151.704	2157.5
232	15	2019	8312.8	8120.21	4008	300.56	558.614	5357
233	16	2019	10734.5	7555.88	3887.7	486.387	577.89	6695.4
234	17	2019	4608.6	2662.66	1750.65	161.504	318.326	2725
235	18	2019	4616.4	3678.09	1805.07	130.147	381.644	2974.8
236	19	2019	2160.6	1217.7	879.334	111.962	200.757	1240.8
237	20	2019	2747	1761.25	785.719	115.582	246.085	1332
238	21	2019	272.6	234.302	117.163	18.6652	34.2555	145
239	22	2019	1999.3	875.265	416.915	54.4389	136.272	1075.2
240	23	2019	6279.3	3033.28	1913.71	144.334	570.02	3498.5
241	24	2019	2709.4	1228.07	570.385	41.1234	225.738	1051.2
242	25	2019	4165.8	1629.6	1154.18	122.472	410.932	1870
243	26	2019	184.8	380.491	174.209	3.26718	23.6759	103.9
244	27	2019	2998.9	1692.1	932.714	146.966	403.011	1231.1
245	28	2019	2581.1	1464.48	895.167	54.4971	382.678	1162.6
246	29	2019	280.2	245.207	108.034	3.13978	18.1868	105.5
247	30	2019	677.4	371.424	316.251	22.5604	30.107	373.2
248	31	2019	2203.6	996.084	1771.41	92.0726	118.7	1527.1
249	1	2020	48.9	59.8552	40.0114	3.03758	8.40022	30.5
250	2	2020	350.2	305.005	249.885	12.7816	14.4425	228.2
251	3	2020	6388.8	6291.1	3530.31	225.639	325.848	3795.9
252	4	2020	3130	1409.94	1341.07	94.9208	208.269	1424.3
253	5	2020	6833.2	3120.59	2460.96	159.776	166.743	3664.1
254	6	2020	3527.2	2032.92	1342.95	113.192	232.974	2338.8
255	7	2020	5681.8	3599.64	1760.09	208.114	180.464	3803.2
256	8	2020	14438.4	6560.76	5976.36	217.107	327.253	7540.8
257	9	2020	114.3	45.729	73.9233	3.0904	5.96384	91.4
258	10	2020	5405.6	3768.68	3053.75	202.97	251.679	3729.1
259	11	2020	993.4	894.134	698.117	34.3215	46.7542	605.7
260	12	2020	7289.5	5620.88	3809.94	239.649	299.5	4019.2
261	13	2020	834.4	644.585	567.973	51.5586	61.2906	502.3
262	14	2020	3772.4	1731.68	1362.41	72.7158	134.501	2163.9
263	15	2020	8281.5	8339	4025.92	289.686	529.596	5446.8
264	16	2020	10738.8	7650.3	3994.2	473.771	560.839	6825.8
265	17	2020	4645.3	2694.83	1797.7	155.709	249.865	2727.4
266	18	2020	4754.8	3729.64	1807.31	126.623	211.963	3015.1
267	19	2020	2204.7	1235.82	879.77	108.853	181.191	1267.6
268	20	2020	2806.1	1792.56	795.35	113.902	219.954	1370
269	21	2020	270.7	246.185	116.858	17.0362	32.8514	145.5
270	22	2020	2003.1	889.739	414.768	53.3368	130.353	1081.4
271	23	2020	6312.6	3046.74	1917.67	135.097	504.165	3527.4
272	24	2020	2754.1	1298.96	586.247	39.6367	203.535	1057.6
273	25	2020	4167.4	1661.49	1179.37	117.277	358.315	1895.9
274	26	2020	182.3	386.441	176.083	2.94789	20.5868	102.9
275	27	2020	3001	1722.36	964.182	145.621	315.429	1274.8
276	28	2020	2638.3	1536.29	898.222	53.9497	271.139	1202.2
277	29	2020	290	249.398	111.275	2.79139	13.4018	107.4
278	30	2020	679.2	372.571	319.603	22.0384	27.1712	380.5
279	31	2020	2230.2	1040.31	1737.76	88.1426	111.148	1583.4
280	1	2021	60.9	62.6577	56.5574	3.25696	6.3703	37.8
281	2	2021	373.5	318.372	255.638	13.4186	14.7449	249.9
282	3	2021	6428.6	6428.28	3548.86	219.839	320.365	3825.1
283	4	2021	3138.1	1446.78	1327.13	92.3588	201.012	1421.2
284	5	2021	6884.3	3338.02	2518.91	190.467	163.702	3840.3
285	6	2021	3543.6	2089.54	1336.35	110.51	221.52	2538.7
286	7	2021	5721.3	3836.82	1761.95	206.211	184.026	4039.2
287	8	2021	14551.3	6676.4	5961.16	230.85	316.288	7867.7
288	9	2021	117.4	45.6185	73.2917	2.93167	5.98328	94
289	10	2021	5427.5	3718.44	3051.42	199.06	243.249	3746.1
290	11	2021	1006.7	886.322	707.428	34.1297	48.8319	620.9
291	12	2021	7309.6	5695.4	3790.85	234.172	299.109	4087.6
292	13	2021	835.1	642.287	561.351	48.8351	55.7648	506.4
293	14	2021	3772.8	1792.59	1355.72	72.2252	126.692	2192.3
294	15	2021	8355.1	8536.34	4039.65	283.118	509.191	5500.7
295	16	2021	10772.3	7801.86	4002.02	457.627	536.724	6544.2
296	17	2021	4686	2734.15	1783.28	151.747	240.084	2764.3
297	18	2021	4758.4	3735.64	1786.52	122.593	206.645	3074.4
298	19	2021	2213	1241.93	873.954	104.737	176.219	1279.9
299	20	2021	2822.9	1775.9	791.006	115.109	217.652	1386.5
300	21	2021	271.4	249.999	115.805	16.1699	34.892	146
301	22	2021	2013.2	904.945	412.348	52.6138	129.565	1092.8
302	23	2021	6357.7	3073.28	1902.37	131.733	519.335	3582.1
303	24	2021	2787.7	1390.74	599.138	39.0686	211.503	1094.9
304	25	2021	4191.4	1686.07	1174.83	111.241	381.968	1930.3
305	26	2021	186.5	405.308	171.945	2.92469	21.1919	106.2
306	27	2021	3004.3	1743.5	958.668	143.929	308.364	1270.4
307	28	2021	2676.8	1596.75	896.262	51.6224	258.391	1231.5
308	29	2021	302.4	255.479	113.523	2.53769	13.8402	109.1
309	30	2021	689.3	383.251	323.87	21.9821	25.7902	368.4
310	31	2021	2371.7	1112.41	1816.96	89.3741	114.61	1735.8
311	1	2022	76.7	64.5923	59.7919	3.52031	6.45346	45.4
312	2	2022	376.7	314.95	249.718	13.1654	14.8803	256.2
313	3	2022	6443.8	6551.09	3258.35	215.693	342.761	3865.1
314	4	2022	3150.3	1495.34	1310.15	90.2802	210.376	1464.3
315	5	2022	6951.8	3651.51	3479.04	180.653	178.424	3900.6
316	6	2022	3561.5	2187.65	1412.94	107.415	227.508	2484.5
317	7	2022	5785.1	4049.03	1771.38	206.916	209.213	4080.8
318	8	2022	14683.2	6845.58	5940.03	230.249	321.603	7763.1
319	9	2022	122.8	45.7079	73.2603	3.0107	5.22932	95.6
320	10	2022	5444.4	3803.97	2783.33	195.181	242.694	3769.1
321	11	2022	1020.4	889.729	617.163	33.7247	48.1944	621
322	12	2022	7314.2	5788.5	3746.67	229.408	302.587	4100.1
323	13	2022	837.6	645.69	425.995	45.8611	55.8927	508.7
324	14	2022	3776.4	1870.37	1427.72	70.9743	120.515	2151.9
325	15	2022	8372.2	8804.7	3977.68	276.5	501.64	5543.8
326	16	2022	10778.4	7955.64	4119.84	436.147	613.548	6789.4
327	17	2022	4689	2792.48	1836.7	147.678	249.158	2741.1
328	18	2022	4765.5	3747.39	1595.25	119.755	212.009	3018
329	19	2022	2230.3	1252.07	764.184	102.221	171.331	1291.5
330	20	2022	2829.3	1725.76	699.001	112.425	221.647	1393.1
331	21	2022	273	250.992	131.177	15.3344	37.4125	146.6
332	22	2022	2046.7	921.044	394.103	52.1823	140.349	1072.8
333	23	2022	6463.5	3111.42	1880.58	129.176	567.712	3510.5
334	24	2022	2788.7	1459.89	616.693	39.2328	243.421	1114.6
335	25	2022	4211	1720.64	1201.95	108.307	395.728	1958
336	26	2022	192.6	433.628	176.897	1.94545	21.4252	107.3
337	27	2022	3017.5	1772.23	832.137	139.119	334.446	1297.9
338	28	2022	2699.8	1672.76	896.964	51.2456	275.002	1265
339	29	2022	303.5	260.579	114.939	2.43338	15.6892	107.3
340	30	2022	692.3	386.105	326.274	21.4761	29.4661	375.8
341	31	2022	2433.9	1152.8	2449.49	91.3495	123.761	1813.5

## Sheet: 2022
Region	Area sown in grain crops	Total area sown in crops	A	agricultural output value	total output value of agriculture, forestry, animal husbandry and fishery	B	Total power of agricultural machinery	Total power of agricultural machinery*A	Effective irrigated area	Effective irrigated area*A	Fertilizer application	Fertilizer application*A	Number of employees in the primary sector	Number of employees in the primary sector*B	Number of employees in the primary sector*B*A	Total grain production	Control variable	Primary sector output	GDP	Is	Pam	Amd	Expenditure on agriculture, forestry and water affairs	Total fiscal expenditure	Fea	Aps	Damaged area	Fda	Eir
Beijing	76.7	143.8	0.53338	129.8	268.2	0.258138	121.1	64.5923	112.1	59.7919	6.6	3.52031	25	6.45346	3.44214	45.4		111.5	41610.9	0.00267959	121.1	0.842142	462.79	7469.15	0.0619602	0.53338	9.2	4.90709	0.779555
Tianjin	376.7	443.5	0.84938	276.8	521.4	0.450917	370.8	314.95	294	249.718	15.5	13.1654	33	14.8803	12.639	256.2		273.15	16311.3	0.0167461	370.8	0.836077	110.3	2729.83	0.0404054	0.84938	4.7	3.99209	0.662909
Hebei	6443.8	8114	0.794158	4035.7	7667.4	0.418001	8249.1	6551.09	4102.9	3258.35	271.6	215.693	820	342.761	272.207	3865.1		4410.3	42370.4	0.104089	8249.1	1.01665	872.14	9305.64	0.0937217	0.794158	135.3	107.45	0.505657
Shanxi	3150.3	3611.6	0.872273	1288.4	2211.6	0.508155	1714.3	1495.34	1502	1310.15	103.5	90.2802	414	210.376	183.505	1464.3		1340.4	25642.6	0.0522724	1714.3	0.474665	576.87	5876.5	0.0981656	0.872273	372.2	324.66	0.415882
Inner Mongolia	6951.8	8750.7	0.794428	2208.5	4316.8	0.406434	4596.4	3651.51	4379.3	3479.04	227.4	180.653	439	178.424	141.745	3900.6		2653.68	23158.6	0.114587	4596.4	0.525261	912.44	5887.7	0.154974	0.794428	1394.9	1108.15	0.500451
Liaoning	3561.5	4326.9	0.823107	2258.3	5180	0.358846	2657.8	2187.65	1716.6	1412.94	130.5	107.415	634	227.508	187.264	2484.5		2638.8	28975.1	0.0910713	2657.8	0.61425	463.34	6261.43	0.0739991	0.823107	797.4	656.345	0.396727
Jilin	5785.1	6226.4	0.929124	1512.7	3217.9	0.436771	4357.9	4049.03	1906.5	1771.38	222.7	206.916	479	209.213	194.385	4080.8		1689.1	13070.2	0.129233	4357.9	0.699907	515.49	4044.01	0.12747	0.929124	193	179.321	0.306196
Heilongjiang	14683.2	15209.4	0.965403	4320.5	6718.2	0.620854	7090.9	6845.58	6152.9	5940.03	238.5	230.249	518	321.603	310.476	7763.1		3609.8	15901	0.227017	7090.9	0.466218	937.59	5451.99	0.171972	0.965403	97.4	94.0302	0.404546
Shanghai	122.8	269.2	0.456166	149.3	273.5	0.249015	100.2	45.7079	160.6	73.2603	6.6	3.0107	21	5.22932	2.38544	95.6		92.26	44652.8	0.00206616	100.2	0.372214	388.62	9393.16	0.0413727	0.456166	6.4	2.91947	0.596582
Jiangsu	5444.4	7534.2	0.722625	4685.7	8733.8	0.38769	5264.1	3803.97	3851.7	2783.33	270.1	195.181	626	242.694	175.376	3769.1		4959.38	122876	0.040361	5264.1	0.698694	1108.36	14901.4	0.0743797	0.722625	79	57.0874	0.511229
Zhejiang	1020.4	2027.2	0.503354	1769.8	3752.3	0.237411	1767.6	889.729	1226.1	617.163	67	33.7247	203	48.1944	24.2589	621		2324.77	77715.4	0.0299139	1767.6	0.871942	831.2	12017.8	0.0691642	0.503354	105.1	52.9025	0.604824
Anhui	7314.2	8933.6	0.818729	2937	6278	0.383021	7070.1	5788.5	4576.2	3746.67	280.2	229.408	790	302.587	247.737	4100.1		3513.7	45045	0.0780042	7070.1	0.791405	991.88	8379.78	0.118366	0.818729	390.4	319.632	0.512246
Fujian	837.6	1682.1	0.497949	2065.7	5502.6	0.186932	1296.7	645.69	855.5	425.995	92.1	45.8611	299	55.8927	27.8317	508.7		3076.2	53109.9	0.0579214	1296.7	0.770882	410.37	5691.22	0.0721058	0.497949	105.9	52.7328	0.50859
Jiangxi	3776.4	5730.5	0.659	1916.7	4223.8	0.299045	2838.2	1870.37	2166.5	1427.72	107.7	70.9743	403	120.515	79.4194	2151.9		2451.47	32074.7	0.07643	2838.2	0.49528	788.48	7289.07	0.108173	0.659	1111.9	732.742	0.378065
Shandong	8372.2	10964.1	0.763601	6206.5	12130.7	0.390686	11530.5	8804.7	5209.1	3977.68	362.1	276.5	1284	501.64	383.053	5543.8		6298.62	87435.1	0.0720377	11530.5	1.05166	1118.86	12128.6	0.0922495	0.763601	45.5	34.7439	0.475105
Henan	10778.4	14711.5	0.732651	6948.3	10952.2	0.464809	10858.7	7955.64	5623.2	4119.84	595.3	436.147	1320	613.548	449.517	6789.4		5817.78	61345.1	0.0948369	10858.7	0.73811	1110.48	10646.8	0.104302	0.732651	683.4	500.694	0.382232
Hubei	4689	8191.9	0.572395	4193.1	8939.3	0.268489	4878.6	2792.48	3208.8	1836.7	258	147.678	928	249.158	142.617	2741.1		4986.72	53734.9	0.0928023	4878.6	0.595539	924.84	8623.87	0.107242	0.572395	1174.6	672.335	0.391704
Hunan	4765.5	8591.5	0.554676	3973.2	8160.1	0.270075	6756	3747.39	2876	1595.25	215.9	119.755	785	212.009	117.596	3018		4602.73	48670.4	0.0945694	6756	0.786359	995.44	8991.61	0.110708	0.554676	1129.7	626.618	0.334749
Guangdong	2230.3	4553.5	0.489799	4308.2	8892.3	0.237301	2556.3	1252.07	1560.2	764.184	208.7	102.221	722	171.331	83.9179	1291.5		5340.36	129119	0.0413601	2556.3	0.561392	1067.57	18533.1	0.0576035	0.489799	194.4	95.2169	0.342638
Guangxi	2829.3	6271.4	0.451143	3977.7	6938.5	0.258631	3825.3	1725.76	1549.4	699.001	249.2	112.425	857	221.647	99.9945	1393.1		4269.81	26300.9	0.162345	3825.3	0.609959	737.07	5893.32	0.125069	0.451143	376	169.63	0.247058
Hainan	273	687.2	0.397264	1236.8	2272	0.216257	631.8	250.992	330.2	131.177	38.6	15.3344	173	37.4125	14.8626	146.6		1417.79	6818.2	0.207942	631.8	0.919383	265.65	2097.37	0.126659	0.397264	3.5	1.39042	0.480501
Chongqing	2046.7	3479	0.588301	1881.8	3068.4	0.360796	1565.6	921.044	669.9	394.103	88.7	52.1823	389	140.349	82.5678	1072.8		2012.05	29129	0.0690738	1565.6	0.450014	393.85	4892.77	0.0804963	0.588301	369.5	217.377	0.192555
Sichuan	6463.5	10227.4	0.631979	5528.8	9859.8	0.354377	4923.3	3111.42	2975.7	1880.58	204.4	129.176	1602	567.712	358.782	3510.5		5767.2	56749.8	0.101625	4923.3	0.481383	1359.32	11914.7	0.114088	0.631979	615.9	389.236	0.290954
Guizhou	2788.7	5359.5	0.520328	3313.7	4908.7	0.351256	2805.7	1459.89	1185.2	616.693	75.4	39.2328	693	243.421	126.659	1114.6		2921.9	20164.6	0.144902	2805.7	0.5235	692.15	5851.36	0.118289	0.520328	420.4	218.746	0.22114
Yunnan	4211	7130.6	0.590553	3629.9	6635.8	0.323043	2913.6	1720.64	2035.3	1201.95	183.4	108.307	1225	395.728	233.698	1958		4012.28	28954.2	0.138573	2913.6	0.408605	888.43	6699.79	0.132606	0.590553	810.6	478.703	0.285432
Tibet	192.6	277.2	0.694805	121	278.6	0.301764	624.1	433.628	254.6	176.897	2.8	1.94545	71	21.4252	14.8864	107.3		177.6	2132.6	0.0832786	624.1	2.25144	371.87	2592.98	0.143414	0.694805	7.9	5.48896	0.91847
Shannxi	3017.5	4212.2	0.716371	3310.4	4601.9	0.515325	2473.9	1772.23	1161.6	832.137	194.2	139.119	649	334.446	239.588	1297.9		2575.34	32772.7	0.0785819	2473.9	0.587318	733.21	6760.98	0.108447	0.716371	553.3	396.368	0.27577
Gansu	2699.8	4061.9	0.664664	1806.4	2680.7	0.447887	2516.7	1672.76	1349.5	896.964	77.1	51.2456	614	275.002	182.784	1265		1515.32	11201.6	0.135277	2516.7	0.619587	751.51	4257.16	0.176528	0.664664	487.9	324.29	0.332234
Qinghai	303.5	586.2	0.517741	238.3	566.2	0.217905	503.3	260.579	222	114.939	4.7	2.43338	72	15.6892	8.12292	107.3		380.18	3610.1	0.10531	503.3	0.858581	275.13	1975.1	0.139299	0.517741	92.9	48.0982	0.37871
Ningxia	692.3	1189.5	0.582009	455.6	845.9	0.313469	663.4	386.105	560.6	326.274	36.9	21.4761	94	29.4661	17.1495	375.8		391	5069.6	0.0771264	663.4	0.557713	244.88	1587.85	0.154221	0.582009	68.6	39.9258	0.47129
Xinjiang	2433.9	6493.1	0.374844	3754	5469	0.257298	3075.4	1152.8	6534.7	2449.49	243.7	91.3495	481	123.761	46.3909	1813.5		2730.9	17741.3	0.153929	3075.4	0.473641	950.09	6835.4	0.138996	0.374844	237.2	88.913	1.00641

## Sheet: 2021
Region	Area sown in grain crops	Total area sown in crops	A	agricultural output value	total output value of agriculture, forestry, animal husbandry and fishery	B	Total power of agricultural machinery	Total power of agricultural machinery*A	Effective irrigated area	Effective irrigated area*A	Fertilizer application	Fertilizer application*A	Number of employees in the primary sector	Number of employees in the primary sector*B	Number of employees in the primary sector*B*A	Total grain production	Control variable	Primary sector output	GDP	Is	Pam	Amd	Expenditure on agriculture, forestry and water affairs	Total fiscal expenditure	Fea	Aps	Damaged area	Fda	Eir
Beijing	60.9	117.8	0.516978	123	269.514	0.235937	121.2	62.6577	109.40	56.5574	6.3	3.25696	27	6.3703	3.2933	37.8		111.4	40269.6	0.00276635	121.2	1.02886	497.87	7205.12	0.0690995	0.516978	15	7.75467	0.928693
Tianjin	373.5	437	0.854691	258.4	509.258	0.433675	372.5	318.372	299.10	255.638	15.7	13.4186	34	14.7449	12.6024	249.9		265.9	15695.0	0.0169417	372.5	0.852403	148.01	3152.55	0.0469493	0.854691	6.4	5.47002	0.684439
Hebei	6428.6	8097.2	0.793929	3645	7018.67	0.41231	8096.8	6428.28	4470.00	3548.86	276.9	219.839	777	320.365	254.347	3825.1		4030.3	40391.3	0.0997814	8096.8	0.999951	924.79	8848.21	0.104517	0.793929	388.9	308.759	0.552043
Shanxi	3138.1	3588	0.87461	1223.1	2134.02	0.501277	1654.2	1446.78	1517.40	1327.13	105.6	92.3588	401	201.012	175.807	1421.2		1286.89	22590.2	0.0569667	1654.2	0.461037	514.23	5046.62	0.101896	0.87461	1163.4	1017.52	0.42291
Inner Mongolia	6884.3	8743.3	0.78738	1879.6	3815.12	0.38792	4239.4	3338.02	3199.10	2518.91	241.9	190.467	422	163.702	128.896	3840.3		2353.91	20514.2	0.114745	4239.4	0.484874	818.84	5239.57	0.15628	0.78738	1283.6	1010.68	0.365892
Liaoning	3543.6	4328.9	0.818591	2222.5	4927.73	0.3692	2552.6	2089.54	1632.50	1336.35	135	110.51	600	221.52	181.334	2538.7		2461.8	27584.1	0.0892471	2552.6	0.589665	409.44	5879.21	0.069642	0.818591	249.1	203.911	0.377117
Jilin	5721.3	6187.1	0.924714	1302.9	2972.32	0.405343	4149.2	3836.82	1905.40	1761.95	223	206.211	454	184.026	170.171	4039.2		1553.84	13235.5	0.117399	4149.2	0.670621	462.32	3696.84	0.125058	0.924714	245.2	226.74	0.307963
Heilongjiang	14551.3	15065	0.965901	4099.5	6459.97	0.612961	6912.1	6676.4	6171.60	5961.16	239	230.85	516	316.288	305.503	7867.7		3463.4	14879.2	0.232768	6912.1	0.458818	868.98	5104.81	0.170228	0.965901	831.5	803.147	0.409665
Shanghai	117.4	264.3	0.444192	144.9	268.93	0.239331	102.7	45.6185	165.00	73.2917	6.6	2.93167	25	5.98328	2.65773	94		99.97	43214.9	0.00231332	102.7	0.388574	455.77	8430.86	0.0540597	0.444192	24.9	11.0604	0.624291
Jiangsu	5427.5	7514.4	0.72228	4426.1	8279.72	0.38611	5148.2	3718.44	4224.70	3051.42	275.6	199.06	630	243.249	175.694	3746.1		4721.02	116364.2	0.0405711	5148.2	0.685111	1106.20	14585.26	0.0758437	0.72228	88.3	63.7773	0.562214
Zhejiang	1006.7	2014.6	0.499702	1697.9	3579.21	0.237048	1773.7	886.322	1415.70	707.428	68.3	34.1297	206	48.8319	24.4014	620.9		2211.7	73515.8	0.0300847	1773.7	0.880423	795.27	11014.59	0.0722015	0.499702	149.3	74.6055	0.70272
Anhui	7309.6	8886.8	0.822523	2802.9	6004.31	0.383966	6924.3	5695.4	4608.80	3790.85	284.7	234.172	779	299.109	246.024	4087.6		3363.88	42959.2	0.0783041	6924.3	0.779167	942.55	7591.05	0.124166	0.822523	296.1	243.549	0.518612
Fujian	835.1	1651.9	0.505539	1906	5200.97	0.185265	1270.5	642.287	1110.40	561.351	96.6	48.8351	301	55.7648	28.1913	506.4		2899.91	48810.4	0.0594117	1270.5	0.769114	366.61	5204.72	0.070438	0.505539	47	23.7603	0.672196
Jiangxi	3772.8	5672.9	0.665057	1796.3	3998.09	0.298803	2695.4	1792.59	2038.50	1355.72	108.6	72.2252	424	126.692	84.2576	2192.3		2334.29	29619.7	0.0788087	2695.4	0.475136	762.26	6778.87	0.112446	0.665057	421.1	280.055	0.35934
Shandong	8355.1	10948.6	0.76312	5814.6	11468	0.386923	11186.1	8536.34	5293.60	4039.65	371	283.118	1316	509.191	388.574	5500.7		6029.03	83095.9	0.0725551	11186.1	1.02169	1026.95	11713.16	0.0876749	0.76312	108.7	82.9512	0.483496
Henan	10772.3	14705.1	0.732555	6564.8	10501.2	0.457955	10650.2	7801.86	5463.10	4002.02	624.7	457.627	1172	536.724	393.18	6544.2		5626.9	58887.4	0.0955535	10650.2	0.724252	1015.22	9784.29	0.10376	0.732555	1588.1	1163.37	0.371511
Hubei	4686	8109.2	0.577862	3912.5	8296.44	0.272513	4731.5	2734.15	3086.00	1783.28	262.6	151.747	881	240.084	138.735	2764.3		4635.21	50012.9	0.0926803	4731.5	0.583473	841.65	7933.67	0.106086	0.577862	506.3	292.572	0.380555
Hunan	4758.4	8504.3	0.559529	3532.9	7662.36	0.257983	6676.4	3735.64	3192.90	1786.52	219.1	122.593	801	206.645	115.624	3074.4		4323.04	46063.1	0.0938504	6676.4	0.785062	949.01	8325.50	0.113988	0.559529	436.2	244.066	0.375445
Guangdong	2213	4498.4	0.491953	3951.1	8305.84	0.234023	2524.5	1241.93	1776.50	873.954	212.9	104.737	753	176.219	86.6915	1279.9		5003.7	124369.7	0.0402325	2524.5	0.5612	1109.47	18247.01	0.0608028	0.491953	76.4	37.5852	0.394918
Guangxi	2822.9	6177.5	0.456965	3690.7	6524.39	0.258495	3886.3	1775.9	1731.00	791.006	251.9	115.109	842	217.652	99.4595	1386.5		4015.5	24740.9	0.162302	3886.3	0.629106	757.80	5806.54	0.130508	0.456965	152.4	69.6414	0.28021
Hainan	271.4	684.8	0.39632	1049.6	2014.79	0.206462	630.8	249.999	292.20	115.805	40.8	16.1699	169	34.892	13.8284	146		1254.4	6475.2	0.193724	630.8	0.921145	260.72	1971.37	0.132253	0.39632	31.9	12.6426	0.426694
Chongqing	2013.2	3409.3	0.590502	1759.9	2935.65	0.354002	1532.5	904.945	698.30	412.348	89.1	52.6138	366	129.565	76.5083	1092.8		1922	27894.0	0.0689037	1532.5	0.449506	406.26	4835.06	0.0840238	0.590502	59.6	35.1939	0.204822
Sichuan	6357.7	9999.9	0.635776	5089.5	9383.32	0.344844	4833.9	3073.28	2992.20	1902.37	207.2	131.733	1506	519.335	330.181	3582.1		5661.9	53850.8	0.10514	4833.9	0.483395	1330.10	11215.69	0.118593	0.635776	266.2	169.244	0.299223
Guizhou	2787.7	5422.9	0.514061	3123.7	4691.97	0.342239	2705.4	1390.74	1165.50	599.138	76	39.0686	618	211.503	108.726	1094.9		2730.9	19586.4	0.139428	2705.4	0.498884	730.74	5590.01	0.130722	0.514061	143.9	73.9733	0.214922
Yunnan	4191.4	7057.2	0.593918	3441.5	6351.82	0.321793	2838.9	1686.07	1978.10	1174.83	187.3	111.241	1187	381.968	226.858	1930.3		3870.2	27146.8	0.142566	2838.9	0.40227	919.74	6634.36	0.138633	0.593918	519.5	308.541	0.280295
Tibet	186.5	274.2	0.68016	115.3	255.341	0.307128	595.9	405.308	252.8	171.945	4.3	2.92469	69	21.1919	14.4139	106.2		164.1	2080.2	0.0788866	595.9	2.17323	340.54	2027.01	0.168001	0.68016	7.1	4.82914	0.921955
Shannxi	3004.3	4189.3	0.717137	3035.6	4313.44	0.504688	2431.2	1743.5	1336.80	958.668	200.7	143.929	611	308.364	221.139	1270.4		2409.4	29801.0	0.0808496	2431.2	0.580336	694.26	6069.22	0.11439	0.717137	972.9	697.702	0.319099
Gansu	2676.8	3997.9	0.669552	1623.2	2439.54	0.445501	2384.8	1596.75	1338.60	896.262	77.1	51.6224	580	258.391	173.006	1231.5		1364.7	10243.3	0.133229	2384.8	0.596513	737.04	4032.56	0.182772	0.669552	547.6	366.646	0.334826
Qinghai	302.4	583.9	0.517897	204.7	528.53	0.200582	493.3	255.479	219.20	113.523	4.9	2.53769	69	13.8402	7.16777	109.1		352.7	3346.6	0.105391	493.3	0.844836	251.05	1854.52	0.135372	0.517897	44.9	23.2536	0.375407
Ningxia	689.3	1175.9	0.586189	412.7	759.805	0.318398	653.8	383.251	552.50	323.87	37.5	21.9821	81	25.7902	15.118	368.4		364.5	4522.3	0.0806006	653.8	0.556	242.37	1427.89	0.16974	0.586189	375.8	220.29	0.469853
Xinjiang	2371.7	6387.4	0.371309	3489	5143.12	0.251889	2995.9	1112.41	4893.40	1816.96	240.7	89.3741	455	114.61	42.5556	1735.8		2356.1	15983.6	0.147407	2995.9	0.469033	849.55	5376.91	0.158	0.371309	692	256.946	0.766102

## Sheet: 2020
Region	Area sown in grain crops	Total area sown in crops	A	agricultural output value	total output value of agriculture, forestry, animal husbandry and fishery	B	Total power of agricultural machinery	Total power of agricultural machinery*A	Effective irrigated area	Effective irrigated area*A	Fertilizer application	Fertilizer application*A	Number of employees in the primary sector	Number of employees in the primary sector*B	Number of employees in the primary sector*B*A	Total grain production	Control variable	Primary sector output	GDP	Is	Pam	Amd	Expenditure on agriculture, forestry and water affairs	Total fiscal expenditure	Fea	Aps	Damaged area	Fda	Eir
Beijing	48.9	98.2	0.497963	107.6	263.432	0.203395	120.2	59.8552	80.35	40.0114	6.1	3.03758	41.3	8.40022	4.183	30.5		108.3	35943.3	0.00301308	120.2	1.22403	497.33	7116.18	0.0698872	0.497963	2	0.995927	0.818228
Tianjin	350.2	419.2	0.835401	228.8	476.443	0.401181	365.1	305.005	299.12	249.885	15.3	12.7816	36	14.4425	12.0653	228.2		210.34	14008.0	0.0150157	365.1	0.870945	154.82	3151.35	0.0491282	0.835401	12	10.0248	0.71355
Hebei	6388.8	8089.4	0.789774	3413.3	6742.49	0.399813	7965.7	6291.1	4470.03	3530.31	285.7	225.639	815	325.848	257.346	3795.9		3880.1	36013.8	0.107739	7965.7	0.984708	988.74	9022.79	0.109583	0.789774	371	293.006	0.552579
Shanxi	3130	3541.5	0.883806	1075.9	1935.84	0.491201	1595.3	1409.94	1517.38	1341.07	107.4	94.9208	424	208.269	184.07	1424.3		1166.6	17835.6	0.0654085	1595.3	0.450459	653.68	5110.87	0.1279	0.883806	1030	910.32	0.428457
Inner Mongolia	6833.2	8882.8	0.769262	1699	3472.36	0.376395	4056.6	3120.59	3199.12	2460.96	207.7	159.776	443	166.743	128.269	3664.1		2028.82	17258.0	0.117558	4056.6	0.45668	867.59	5270.16	0.164623	0.769262	2368	1821.61	0.360148
Liaoning	3527.2	4287.8	0.822613	2056.8	4582.56	0.369215	2471.3	2032.92	1632.54	1342.95	137.6	113.192	631	232.974	191.648	2338.8		2284.8	25011.4	0.0913503	2471.3	0.576356	504.83	6014.17	0.0839401	0.822613	1322	1087.49	0.380741
Jilin	5681.8	6151	0.92372	1231.8	2976	0.382338	3896.9	3599.64	1905.44	1760.09	225.3	208.114	472	180.464	166.698	3803.2		1553.04	12256.0	0.126717	3896.9	0.633539	577.76	4127.17	0.139989	0.92372	1219	1126.01	0.309777
Heilongjiang	14438.4	14910.1	0.968364	4044.1	6438.11	0.608278	6775.1	6560.76	6171.61	5976.36	224.2	217.107	538	327.253	316.9	7540.8		3445.1	13633.4	0.252696	6775.1	0.454397	914.53	5449.41	0.167822	0.968364	3179	3078.43	0.413921
Shanghai	114.3	255.2	0.447884	138	279.823	0.220883	102.1	45.729	165.05	73.9233	6.9	3.0904	27	5.96384	2.67111	91.4		107.68	38963.3	0.00276363	102.1	0.400078	473.80	8102.11	0.0584786	0.447884	10	4.47884	0.646748
Jiangsu	5405.6	7478.4	0.722828	4102.2	7952.59	0.372858	5213.8	3768.68	4224.73	3053.75	280.8	202.97	675	251.679	181.921	3729.1		4537.58	102807.7	0.0441366	5213.8	0.697181	1091.25	13681.55	0.0797607	0.722828	136	98.3047	0.564924
Zhejiang	993.4	2014.5	0.493125	1594	3496.94	0.22478	1813.2	894.134	1415.70	698.117	69.6	34.3215	208	46.7542	23.0557	605.7		2166.26	64689.1	0.0334872	1813.2	0.900074	764.89	10082.01	0.0758668	0.493125	114	56.2162	0.702755
Anhui	7289.5	8818	0.826661	2525.4	5680.91	0.367485	6799.5	5620.88	4608.83	3809.94	289.9	239.649	815	299.5	247.585	4019.2		3184.95	38061.5	0.083679	6799.5	0.771093	924.29	7473.59	0.123674	0.826661	1238	1023.41	0.522662
Fujian	834.4	1631.3	0.511494	1818.2	4901.07	0.189754	1260.2	644.585	1110.42	567.973	100.8	51.5586	323	61.2906	31.3498	502.3		2730.81	43608.6	0.0626209	1260.2	0.772513	450.05	5216.10	0.0862809	0.511494	65	33.2471	0.680696
Jiangxi	3772.4	5644.4	0.668344	1689.9	3820.74	0.295607	2591	1731.68	2038.49	1362.41	108.8	72.7158	455	134.501	89.8929	2163.9		2243.79	25782.0	0.0870293	2591	0.459039	740.31	6674.08	0.110923	0.668344	943	630.248	0.361153
Shandong	8281.5	10889.1	0.760531	5168.4	10190.6	0.385722	10964.7	8339	5293.56	4025.92	380.9	289.686	1373	529.596	402.774	5446.8		5364.35	72798.2	0.0736879	10964.7	1.00694	1065.29	11233.52	0.0948314	0.760531	382	290.523	0.486134
Henan	10738.8	14688	0.731127	6244.8	9956.35	0.458576	10463.7	7650.3	5463.07	3994.2	648	473.771	1223	560.839	410.045	6825.8		5353.02	54259.4	0.0986561	10463.7	0.712398	1145.40	10372.67	0.110425	0.731127	670	489.855	0.371941
Hubei	4645.3	7974.4	0.582527	3492.5	7303.64	0.278556	4626.1	2694.83	3086.04	1797.7	267.3	155.709	897	249.865	145.553	2727.4		4133.2	43004.5	0.0961109	4626.1	0.580119	868.90	8442.88	0.102915	0.582527	1632	950.683	0.386993
Hunan	4754.8	8400.1	0.566041	3364.8	7511.96	0.253544	6589	3729.64	3192.90	1807.31	223.7	126.623	836	211.963	119.98	3015.1		4240.73	41542.6	0.102081	6589	0.784395	987.71	8403.13	0.117541	0.566041	817	462.455	0.380103
Guangdong	2204.7	4451.8	0.495238	3769.3	7901.92	0.236234	2495.4	1235.82	1776.46	879.77	219.8	108.853	767	181.191	89.7328	1267.6		4770	111151.6	0.0429144	2495.4	0.560537	1125.81	17430.79	0.0645874	0.495238	84	41.6	0.399043
Guangxi	2806.1	6107.3	0.459467	3268.8	5913.28	0.253988	3901.4	1792.56	1731.03	795.35	247.9	113.902	866	219.954	101.061	1370		3555.8	22120.9	0.160744	3901.4	0.638809	904.38	6179.47	0.146352	0.459467	279	128.191	0.283436
Hainan	270.7	676.9	0.399911	874.8	1821.02	0.192114	615.6	246.185	292.21	116.858	42.6	17.0362	171	32.8514	13.1377	145.5		1136	5566.2	0.204089	615.6	0.90944	268.57	1972.46	0.13616	0.399911	40	15.9965	0.431689
Chongqing	2003.1	3372.5	0.593951	1596.1	2749.05	0.344848	1498	889.739	698.32	414.768	89.8	53.3368	378	130.353	77.4231	1081.4		1803.3	25041.4	0.0720127	1498	0.444181	416.76	4893.95	0.0851582	0.593951	159	94.4382	0.207063
Sichuan	6312.6	9849.9	0.64088	4701.9	9216.4	0.326955	4754	3046.74	2992.24	1917.67	210.8	135.097	1542	504.165	323.109	3527.4		5556.6	48501.6	0.114565	4754	0.482644	1339.36	11198.54	0.119601	0.64088	633	405.677	0.303784
Guizhou	2754.1	5475.3	0.503004	2781.8	4358.62	0.321033	2582.4	1298.96	1165.49	586.247	78.8	39.6367	634	203.535	102.379	1057.6		2539.9	17860.4	0.142208	2582.4	0.471645	1024.31	5739.50	0.178467	0.503004	233	117.2	0.212863
Yunnan	4167.4	6989.7	0.59622	2902.2	5920.52	0.292263	2786.7	1661.49	1978.07	1179.37	196.7	117.277	1226	358.315	213.634	1895.9		3598.9	24555.7	0.146561	2786.7	0.398687	1100.13	6974.02	0.157747	0.59622	1225	730.37	0.282998
Tibet	182.3	272.1	0.669974	104	233.534	0.29836	576.8	386.441	262.82	176.083	4.4	2.94789	69	20.5868	13.7927	102.9		150.6	1902.7	0.0791507	576.8	2.11981	415.44	2210.92	0.187904	0.669974	9	6.02977	0.965895
Shannxi	3001	4160.8	0.721256	2807.1	4056.61	0.499096	2388	1722.36	1336.81	964.182	201.9	145.621	632	315.429	227.505	1274.8		2267.5	26014.1	0.0871643	2388	0.573928	742.25	5930.32	0.125162	0.721256	532	383.708	0.321287
Gansu	2638.3	3931.8	0.671016	1423.8	2103.61	0.454169	2289.5	1536.29	1338.60	898.222	80.4	53.9497	597	271.139	181.938	1202.2		1198.1	8979.7	0.133423	2289.5	0.582303	775.83	4163.40	0.186345	0.671016	396	265.722	0.340455
Qinghai	290	571.4	0.507525	188.6	507.102	0.188757	491.4	249.398	219.25	111.275	5.5	2.79139	71	13.4018	6.80174	107.4		334.3	3009.8	0.111071	491.4	0.859993	279.80	1932.84	0.144761	0.507525	43	21.8236	0.383707
Ningxia	679.2	1174.2	0.578436	397.9	703.072	0.327363	644.1	372.571	552.53	319.603	38.1	22.0384	83	27.1712	15.7168	380.5		338	3956.3	0.0854334	644.1	0.548544	253.45	1480.36	0.171208	0.578436	175	101.226	0.470559
Xinjiang	2230.2	6280	0.355127	2936.3	4315.61	0.241626	2929.4	1040.31	4893.35	1737.76	248.2	88.1426	460	111.148	39.4716	1583.4		1981.3	13800.7	0.143565	2929.4	0.466465	1127.88	5533.16	0.20384	0.355127	638	226.571	0.779196

## Sheet: 2019
Region	Area sown in grain crops	Total area sown in crops	A	agricultural output value	total output value of agriculture, forestry, animal husbandry and fishery	B	Total power of agricultural machinery	Total power of agricultural machinery*A	Effective irrigated area	Effective irrigated area*A	Fertilizer application	Fertilizer application*A	Number of employees in the primary sector	Number of employees in the primary sector*B	Number of employees in the primary sector*B*A	Total grain production	Control variable	Primary sector output	GDP	Is	Pam	Amd	Expenditure on agriculture, forestry and water affairs	Total fiscal expenditure	Fea	Aps	Damaged area	Fda	Eir
Beijing	46.5	88.6	0.524831	102.3	281.704	0.19059	122.8	64.4492	79.24	41.5876	6.2	3.25395	42.4	8.08104	4.24118	28.8		114.4	35445.1	0.00322753	122.8	1.386	584.62	7408.19	0.0789154	0.524831	3	1.57449	0.894357
Tianjin	339.3	410.3	0.826956	202.9	414.355	0.404941	359.8	297.539	304.80	252.056	16.2	13.3967	58.28	23.6	19.5161	223.3		185.41	14055.5	0.0131913	359.8	0.876919	161.51	3555.71	0.0454227	0.826956	8.9	7.35991	0.742871
Hebei	6469.2	8132.7	0.795455	3114.9	6061.46	0.408773	7830.7	6228.97	4482.16	3565.36	297.3	236.489	938	383.429	305.001	3739.2		3518.4	34978.6	0.100587	7830.7	0.962866	978.27	8309.04	0.117736	0.795455	315	250.568	0.551128
Shanxi	3126.2	3524.4	0.887016	936.8	1626.54	0.510873	1517.6	1346.14	1519.34	1347.68	108.4	96.1526	462	236.023	209.356	1361.8		825.34	16961.6	0.0486593	1517.6	0.430598	626.04	4710.76	0.132896	0.887016	1474	1307.46	0.431092
Inner Mongolia	6827.5	8885	0.76843	1606.3	3176.34	0.388601	3866.4	2971.06	3199.19	2458.35	218.4	167.825	475.2	184.663	141.901	3652.5		1863.26	17212.5	0.10825	3866.4	0.43516	874.73	5100.91	0.171485	0.76843	1454	1117.3	0.360066
Liaoning	3488.7	4217.1	0.827275	1912	4368.25	0.362102	2353.9	1947.32	1629.18	1347.78	139.9	115.736	672.67	243.575	201.503	2430		2178	24855.3	0.0876272	2353.9	0.55818	502.57	5745.09	0.0874782	0.827275	325	268.864	0.386327
Jilin	5644.9	6117.1	0.922807	1014.1	2442.73	0.383104	3653.7	3371.66	1909.50	1762.1	227.1	209.569	489.61	187.572	173.092	3877.9		1287.32	11726.8	0.109776	3653.7	0.597293	564.35	3933.42	0.143476	0.922807	536	494.624	0.312158
Heilongjiang	14338.1	14770.1	0.970752	3774.5	5929.97	0.617896	6359.1	6173.11	6177.59	5996.91	223.3	216.769	569.2	351.706	341.419	7503		3183.2	13544.4	0.23502	6359.1	0.430539	881.99	5011.56	0.175991	0.970752	3541	3437.43	0.41825
Shanghai	117.4	261.4	0.44912	145.8	284.843	0.229887	98	44.0138	190.76	85.6742	7.5	3.3684	40.8	9.37941	4.21248	95.9		107.06	37987.6	0.00281829	98	0.374904	523.10	8179.28	0.0639543	0.44912	9	4.04208	0.729763
Jiangsu	5381.5	7442.6	0.723067	3828.6	7503.15	0.368956	5112	3696.32	4205.44	3040.82	286.2	206.942	706.06	260.505	188.363	3706.2		4297.24	98656.8	0.0435575	5112	0.686857	1032.37	12573.55	0.0821065	0.723067	224	161.967	0.56505
Zhejiang	977.4	1999.6	0.488798	1595	3355.25	0.232362	1908	932.626	1405.43	686.971	72.5	35.4378	244.41	56.7916	27.7596	592.1		2086.7	62462.0	0.0334075	1908	0.954191	744.24	10053.03	0.0740314	0.488798	354	173.034	0.702856
Anhui	7287	8782	0.829765	2365.4	5162.13	0.380216	6650.5	5518.35	4580.84	3801.02	298	247.27	1346.9	512.113	424.934	4054		2915.97	36845.5	0.0791405	6650.5	0.757288	736.27	7392.22	0.0996007	0.829765	958	794.915	0.521617
Fujian	822.4	1599.3	0.514225	1774.8	4636.56	0.196837	1237.7	636.456	1076.78	553.707	106.3	54.6621	369	72.6328	37.3496	493.9		2595.53	42326.6	0.0613215	1237.7	0.773901	442.06	5077.93	0.0870552	0.514225	123	63.2497	0.673282
Jiangxi	3665.1	5521.2	0.663823	1624.3	3481.29	0.309726	2470.7	1640.11	2036.14	1351.64	115.6	76.7379	489.8	151.704	100.705	2157.5		2057.7	24667.3	0.0834181	2470.7	0.447493	619.80	6386.80	0.0970439	0.663823	1201	797.252	0.368786
Shandong	8312.8	10933.1	0.760333	4914.4	9671.67	0.386343	10679.8	8120.21	5271.37	4008	395.3	300.56	1445.9	558.614	424.732	5357		5116.99	70540.5	0.0725397	10679.8	0.976832	1075.98	10739.76	0.100187	0.760333	1341	1019.61	0.482148
Henan	10734.5	14714	0.729543	5408.6	8541.77	0.461942	10357	7555.88	5328.95	3887.7	666.7	486.387	1251	577.89	421.596	6695.4		4635.4	53717.8	0.0862917	10357	0.703887	1059.70	10163.93	0.104261	0.729543	970	707.657	0.362169
Hubei	4608.6	7815.9	0.589644	3257.9	6681.85	0.287495	4515.7	2662.66	2968.99	1750.65	273.9	161.504	1107.24	318.326	187.699	2725		3809.4	45429.0	0.0838539	4515.7	0.577758	828.21	7970.21	0.103913	0.589644	1430	843.191	0.379865
Hunan	4616.4	8122.8	0.568326	3052.1	6405.06	0.270816	6471.8	3678.09	3176.11	1805.07	229	130.147	1409.24	381.644	216.898	2974.8		3647.23	39894.1	0.0914228	6471.8	0.796745	978.68	8034.42	0.121811	0.568326	998	567.19	0.391012
Guangdong	2160.6	4357.4	0.495846	3530.2	7175.89	0.243933	2455.8	1217.7	1773.40	879.334	225.8	111.962	823	200.757	99.5445	1240.8		4351.3	107986.9	0.0402947	2455.8	0.563593	957.68	17297.85	0.0553641	0.495846	145	71.8977	0.406986
Guangxi	2747	5989.2	0.458659	3102.3	5498.81	0.258765	3840	1761.25	1713.08	785.719	252	115.582	951	246.085	112.869	1332		3387.7	21237.1	0.159518	3840	0.641154	747.21	5850.96	0.127707	0.458659	248	113.747	0.286028
Hainan	272.6	676.2	0.403135	819.6	1689.4	0.195578	581.2	234.302	290.63	117.163	46.3	18.6652	175.15	34.2555	13.8096	145		1080.4	5330.8	0.202671	581.2	0.859509	251.40	1858.60	0.135263	0.403135	4	1.61254	0.429799
Chongqing	1999.3	3345.7	0.597573	1397.5	2337.81	0.357219	1464.7	875.265	697.68	416.915	91.1	54.4389	381.48	136.272	81.4324	1075.2		1551.4	23605.8	0.0657211	1464.7	0.437786	389.53	4847.68	0.0803539	0.597573	78	46.6107	0.20853
Sichuan	6279.3	9693	0.647818	4395	7889.35	0.360887	4682.3	3033.28	2954.09	1913.71	222.8	144.334	1579.5	570.02	369.27	3498.5		4807.2	46363.8	0.103684	4682.3	0.48306	1288.42	10348.17	0.124507	0.647818	324	209.893	0.304765
Guizhou	2709.4	5481.6	0.494272	2535.7	3888.99	0.322275	2484.6	1228.07	1153.99	570.385	83.2	41.1234	700.45	225.738	111.576	1051.2		2280.6	16769.3	0.135999	2484.6	0.453262	998.90	5948.74	0.167918	0.494272	141	69.6923	0.210521
Yunnan	4165.8	6938.9	0.600355	2680.2	4935.73	0.326004	2714.4	1629.6	1922.49	1154.18	204	122.472	1260.51	410.932	246.705	1870		3037.6	23223.8	0.130797	2714.4	0.391186	1117.20	6770.09	0.16502	0.600355	1569	941.956	0.27706
Tibet	184.8	271.5	0.680663	94.9	212.807	0.303537	559	380.491	255.94	174.209	4.8	3.26718	78	23.6759	16.1153	103.9		138.2	1697.8	0.0813995	559	2.05893	445.01	2187.75	0.20341	0.680663	6	4.08398	0.942689
Shannxi	2998.9	4132.1	0.725757	2445.8	3536.8	0.501881	2331.5	1692.1	1285.16	932.714	202.5	146.966	803	403.011	292.488	1231.1		1990.9	25793.2	0.077187	2331.5	0.564241	684.18	5718.52	0.119643	0.725757	645	468.113	0.311019
Gansu	2581.1	3831.6	0.673635	1306.4	1887.58	0.466226	2174	1464.48	1328.86	895.167	80.9	54.4971	820.8	382.678	257.786	1162.6		1050.5	8718.3	0.120494	2174	0.567387	716.76	3951.60	0.181385	0.673635	174	117.212	0.346816
Qinghai	280.2	553.3	0.506416	181.3	454.35	0.202076	484.2	245.207	213.33	108.034	6.2	3.13978	90	18.1868	9.2101	105.5		301.9	2941.1	0.102649	484.2	0.875113	324.09	1863.67	0.173899	0.506416	70	35.4491	0.385559
Ningxia	677.4	1153	0.587511	330.8	584.847	0.332307	632.2	371.424	538.29	316.251	38.4	22.5604	90.6	30.107	17.6882	373.2		279.9	3748.5	0.0746699	632.2	0.548309	218.16	1438.29	0.15168	0.587511	29	17.0378	0.46686
Xinjiang	2203.6	6170	0.357147	2616.3	3850.65	0.242662	2789	996.084	4959.89	1771.41	257.8	92.0726	489.16	118.7	42.3936	1527.1		1781.8	13597.1	0.131043	2789	0.452026	977.41	5315.49	0.18388	0.357147	573	204.646	0.803872

## Sheet: 2018
Region	Area sown in grain crops	Total area sown in crops	A	agricultural output value	total output value of agriculture, forestry, animal husbandry and fishery	B	Total power of agricultural machinery	Total power of agricultural machinery*A	Effective irrigated area	Effective irrigated area*A	Fertilizer application	Fertilizer application*A	Number of employees in the primary sector	Number of employees in the primary sector*B	Number of employees in the primary sector*B*A	Total grain production	Control variable	Primary sector output	GDP	Is	Pam	Amd	Expenditure on agriculture, forestry and water affairs	Total fiscal expenditure	Fea	Aps	Damaged area	Fda	Eir
Beijing	55.6	103.8	0.535645	114.7	296.769	0.207024	125.7	67.3306	101.67	54.4591	7.3	3.91021	45.4	9.39891	5.03448	34.1		120.6	33106.0	0.00364284	125.7	1.21098	576.04	7471.43	0.077099	0.535645	4.7	2.51753	0.97948
Tianjin	350.2	429.3	0.815747	197.2	390.501	0.411946	348	283.88	304.66	248.525	16.9	13.7861	60.07	24.7456	20.1861	209.7		175.3	13362.9	0.0131184	348	0.810622	165.71	3103.16	0.0534004	0.815747	14.4	11.7468	0.709667
Hebei	6538.7	8197.1	0.797685	3085.9	5707	0.431326	7706.2	6147.12	4492.33	3583.46	312.4	249.197	982	423.562	337.869	3700.9		3338.6	32494.6	0.102743	7706.2	0.940113	906.27	7726.21	0.117298	0.797685	557	444.31	0.548039
Shanxi	3137.1	3555.2	0.882398	894.9	1460.64	0.540623	1441.1	1271.62	1518.68	1340.08	109.6	96.7108	478	258.418	228.027	1380.4		740.75	15958.1	0.0464184	1441.1	0.40535	581.34	4283.91	0.135703	0.882398	830.8	733.096	0.427171
Inner Mongolia	6789.9	8824.1	0.769472	1512.5	2985.32	0.38985	3663.7	2819.12	3196.52	2459.63	222.7	171.361	507.3	197.771	152.179	3553.3		1750.67	16140.8	0.108462	3663.7	0.415192	903.96	4831.46	0.187099	0.769472	2629.8	2023.56	0.362249
Liaoning	3484	4207.1	0.828124	1749.4	4061.93	0.356658	2243.7	1858.06	1619.33	1341.01	145	120.078	711.8	253.869	210.235	2192.4		2020.6	23510.5	0.0859446	2243.7	0.533313	461.74	5337.72	0.0865051	0.828124	1467.3	1215.11	0.384904
Jilin	5599.7	6080.9	0.920867	993	2184.34	0.418625	3466	3191.72	1893.05	1743.25	228.3	210.234	508.58	212.904	196.057	3632.7		1160.71	11253.8	0.103139	3466	0.569981	537.55	3789.59	0.141849	0.920867	1319.7	1215.27	0.311311
Heilongjiang	14214.5	14673.3	0.968732	3635	5624.29	0.626096	6084.7	5894.45	6119.57	5928.23	245.6	237.921	606.2	379.539	367.672	7506.8		3001.2	12846.5	0.23362	6084.7	0.414678	834.47	4676.75	0.178429	0.968732	4155	4025.08	0.417055
Shanghai	129.9	282.3	0.460149	150.1	289.581	0.238511	94	43.254	190.76	87.778	8.4	3.86525	40.83	9.73842	4.48112	103.7		104.78	36011.8	0.0029096	94	0.332979	469.88	8351.54	0.0562627	0.460149	7.3	3.35909	0.675735
Jiangsu	5475.9	7520.2	0.728159	3735	7192.46	0.378128	5917.7	4309.03	4179.83	3043.58	292.5	212.986	737.92	279.028	203.177	3660.3		4141.71	93207.6	0.0444353	5917.7	0.786907	996.67	11657.35	0.0854971	0.728159	380	276.7	0.555814
Zhejiang	975.7	1978.7	0.493102	1518	3157.25	0.237082	2009.3	990.789	1440.80	710.461	77.8	38.3633	278.13	65.9397	32.515	599.1		1975.89	58002.8	0.0340654	2009.3	1.01546	724.46	8629.53	0.0839513	0.493102	168.6	83.1369	0.728155
Anhui	7316.3	8771.1	0.834137	2253.7	4672.71	0.402313	6543.8	5458.43	4538.29	3785.56	311.8	260.084	1353.6	544.571	454.247	4007.3		2638	34010.9	0.0775634	6543.8	0.746064	704.86	6572.15	0.10725	0.834137	863.2	720.027	0.517414
Fujian	833.5	1577.3	0.528435	1653.4	4229.52	0.206575	1228.3	649.076	1085.18	573.447	110.7	58.4977	400	82.6301	43.6646	498.6		2379.02	38687.8	0.0614928	1228.3	0.778736	431.51	4832.69	0.0892898	0.528435	78.7	41.5878	0.687998
Jiangxi	3721.3	5555.8	0.669805	1549.2	3148.57	0.329565	2382	1595.47	2032.02	1361.06	123.2	82.5199	527.9	173.978	116.531	2190.7		1877.33	22716.5	0.0826417	2382	0.428741	599.41	5667.52	0.105762	0.669805	530.7	355.465	0.365748
Shandong	8404.8	11076.8	0.758775	4678.3	9397.39	0.377741	10415.2	7902.79	5235.99	3972.94	420.3	318.913	1534.5	579.643	439.819	5319.5		4950.52	66648.9	0.0742776	10415.2	0.940272	998.50	10100.96	0.098852	0.758775	983.8	746.483	0.472699
Henan	10906.1	14783.4	0.737726	4973.7	7757.94	0.472964	10204.5	7528.13	5288.69	3901.6	692.8	511.097	1303	616.273	454.64	6648.9		4635.7	49935.9	0.092833	10204.5	0.690267	1001.08	9217.73	0.108604	0.737726	1167.7	861.443	0.357745
Hubei	4847	7952.9	0.609463	3033.8	6207.83	0.297848	4424.6	2696.63	2931.90	1786.89	295.8	180.279	1147.05	341.646	208.221	2839.5		3548.17	42022.0	0.084436	4424.6	0.556351	785.55	7258.27	0.108228	0.609463	1076.1	655.843	0.368658
Hunan	4747.9	8111.1	0.585358	2664.3	5361.62	0.290877	6338.6	3710.35	3164.00	1852.07	242.6	142.008	1462.38	425.372	248.995	3022.9		3084.18	36329.7	0.0848942	6338.6	0.781472	925.57	7479.61	0.123746	0.585358	625.6	366.2	0.390083
Guangdong	2151	4279.4	0.502641	3089.6	6318.12	0.245794	2429.9	1221.37	1775.21	892.293	231.3	116.261	933	229.326	115.269	1193.5		3831.4	99945.2	0.038335	2429.9	0.567813	909.78	15729.26	0.05784	0.502641	547.8	275.346	0.414827
Guangxi	2802.1	5972.4	0.469175	2717.5	4909.24	0.259711	3750.8	1759.78	1706.88	800.825	255	119.64	1024	265.944	124.774	1372.8		3019.4	19627.8	0.153833	3750.8	0.628022	656.58	5310.74	0.123632	0.469175	150	70.3762	0.285795
Hainan	286.1	712.9	0.401319	729.5	1535.73	0.190633	565.8	227.066	290.48	116.575	48.4	19.4238	177.09	33.7593	13.5482	147.1		1000.1	4910.7	0.203657	565.8	0.79366	227.71	1691.30	0.134636	0.401319	32.4	13.0027	0.407462
Chongqing	2017.8	3348.5	0.602598	1292.7	2052.41	0.379544	1428.1	860.57	696.94	419.975	93.2	56.1622	390.62	148.258	89.3397	1079.3		1378.3	21588.8	0.0638433	1428.1	0.426489	366.77	4540.95	0.0807694	0.602598	70.9	42.7242	0.208135
Sichuan	6265.6	9615.3	0.651628	4153.7	7195.65	0.376154	4603.9	3000.03	2932.54	1910.93	235.2	153.263	1618	608.616	396.592	3493.7		4426.7	42902.1	0.103181	4603.9	0.47881	1310.89	9707.50	0.135039	0.651628	484	315.388	0.304987
Guizhou	2740.2	5477.2	0.500292	2288.7	3619.52	0.316345	2376.7	1189.04	1132.24	566.451	89.5	44.7761	764.96	241.991	121.066	1059.7		2159.5	15353.2	0.140655	2376.7	0.433926	664.84	5029.68	0.132183	0.500292	291.7	145.935	0.206719
Yunnan	4174.6	6890.8	0.605822	2234.7	4108.88	0.329489	2693.5	1631.78	1898.07	1149.89	217.4	131.706	1295.3	426.787	258.557	1860.5		2498.9	20880.6	0.119676	2693.5	0.390883	842.20	6075.03	0.138633	0.605822	274.8	166.48	0.27545
Tibet	184.7	270.4	0.683062	88.1	195.468	0.307865	545.8	372.815	264.53	180.69	5.2	3.55192	78	24.0135	16.4027	104.4		130.3	1548.4	0.0841514	545.8	2.01849	364.64	1970.68	0.185033	0.683062	9.7	6.6257	0.978291
Shannxi	3006	4091	0.734784	2245	3239.99	0.509134	2311.8	1698.67	1274.99	936.842	229.6	168.706	804	409.344	300.779	1226		1830.2	23941.9	0.0764434	2311.8	0.565094	626.79	5302.44	0.118208	0.734784	382.4	280.981	0.311657
Gansu	2645.3	3773.6	0.701002	1166.1	1659.36	0.492623	2101.8	1473.37	1337.54	937.618	83.2	58.3233	838.54	413.084	289.573	1151.4		921.3	8104.1	0.113683	2101.8	0.556975	678.35	3772.23	0.179827	0.701002	764.2	535.705	0.354447
Qinghai	281.3	557.3	0.504755	169.2	405.934	0.21039	472.1	238.295	214.04	108.038	8.3	4.18947	95	19.9871	10.0886	103.1		268.1	2748.0	0.0975619	472.1	0.84712	267.85	1647.43	0.162587	0.504755	51.9	26.1968	0.384066
Ningxia	735.7	1164.6	0.631719	344.6	575.775	0.378082	621.9	392.866	523.45	330.673	38.4	24.258	98.3	37.1655	23.4782	329.6		279.9	3510.2	0.079739	621.9	0.534003	219.06	1419.06	0.15437	0.631719	148.1	93.5576	0.449468
Xinjiang	2219.6	6068.9	0.365733	2541.2	3637.79	0.255485	2731.8	999.111	4883.46	1786.04	255	93.262	539.62	137.865	50.4219	1504.2		1692.1	12809.4	0.132098	2731.8	0.450131	753.25	5012.45	0.150276	0.365733	746	272.837	0.80467

## Sheet: 2017
Region	Area sown in grain crops	Total area sown in crops	A	agricultural output value	total output value of agriculture, forestry, animal husbandry and fishery	B	Total power of agricultural machinery	Total power of agricultural machinery*A	Effective irrigated area	Effective irrigated area*A	Fertilizer application	Fertilizer application*A	Number of employees in the primary sector	Number of employees in the primary sector*B	Number of employees in the primary sector*B*A	Total grain production	Control variable	Primary sector output	GDP	Is	Pam	Amd	Expenditure on agriculture, forestry and water affairs	Total fiscal expenditure	Fea	Aps	Damaged area	Fda	Eir
Beijing	66.8	120.9	0.552523	129.8	308.317	0.232609	133.5	73.7618	115.48	63.8053	8.5	4.69644	48.8	11.3513	6.27187	41.1		121.9	29883.0	0.00407924	133.5	1.10422	518.35	6824.53	0.0759539	0.552523	6.7	3.7019	0.95517
Tianjin	351.4	439.5	0.799545	183.2	382.066	0.383381	464.7	371.549	306.62	245.156	18	14.3918	62.71	24.0418	19.2225	212.3		168.96	12450.6	0.0135704	464.7	1.05734	158.36	3282.54	0.0482431	0.799545	16.5	13.1925	0.697656
Hebei	6658.5	8381.6	0.794419	2890.6	5373.38	0.427356	7580.6	6022.17	4474.67	3554.76	322	255.803	1086	464.109	368.697	3829.2		3130	30640.8	0.102151	7580.6	0.904434	782.91	6639.18	0.117923	0.794419	718	570.393	0.533868
Shanxi	3180.9	3577.6	0.889116	861.9	1418.73	0.540151	1376.3	1223.69	1511.21	1343.64	112	99.5809	500	270.076	240.128	1355.1		719.16	14484.3	0.049651	1376.3	0.384699	477.91	3756.42	0.127225	0.889116	821.3	730.231	0.422409
Inner Mongolia	6780.9	9014.2	0.752246	1434.7	2813.54	0.383591	3483.6	2620.53	3174.83	2388.25	235	176.778	533.5	204.646	153.944	3254.5		1649.77	14898.1	0.110737	3483.6	0.386457	807.71	4529.93	0.178305	0.752246	3917.3	2946.78	0.352203
Liaoning	3467.5	4172.3	0.831076	1620.5	3851.62	0.34966	2215.1	1840.92	1610.55	1338.49	145.5	120.922	714.8	249.937	207.717	2330.7		1902.3	21693.0	0.0876919	2215.1	0.530906	459.23	4879.42	0.0941157	0.831076	949.6	789.19	0.38601
Jilin	5544	6086.2	0.910913	895.8	2064.29	0.395291	3284.7	2992.08	1893.05	1724.4	231	210.421	526.54	208.137	189.594	4154		1095.36	10922.0	0.100289	3284.7	0.539696	554.77	3725.72	0.148903	0.910913	983.1	895.519	0.31104
Heilongjiang	14154.3	14767.6	0.95847	3471.3	5586.63	0.595553	5813.8	5572.35	6030.97	5780.5	251.2	240.768	632	376.39	360.758	7410.3		2965.3	12313.0	0.240827	5813.8	0.393686	815.16	4641.08	0.17564	0.95847	1550.5	1486.11	0.408392
Shanghai	133.1	284.9	0.467181	146.4	292.613	0.23374	121.8	56.9027	190.76	89.1195	8.9	4.15792	42.44	9.91991	4.6344	99.8		110.78	32925.0	0.00336462	121.8	0.427518	456.53	7547.62	0.0604866	0.467181	5.4	2.52278	0.669568
Jiangsu	5527.3	7556.4	0.731473	3764.7	7161.21	0.384541	4991.4	3651.07	4131.88	3022.36	303.9	222.295	769.9	296.058	216.558	3610.8		4045.16	85869.8	0.0471081	4991.4	0.660553	918.22	10621.03	0.086453	0.731473	90.7	66.3446	0.546805
Zhejiang	977.2	1981.1	0.493261	1494.5	3093.36	0.23831	2072.3	1022.19	1444.70	712.615	82.6	40.7434	319.22	76.0734	37.5241	580.1		1933.92	52403.1	0.0369047	2072.3	1.04604	696.69	7530.32	0.092518	0.493261	107.3	52.9269	0.729241
Anhui	7321.8	8726.7	0.839011	2241.4	4597.94	0.409	6312.9	5296.59	4504.14	3779.02	318.7	267.393	1363.3	557.59	467.824	4019.7		2582.27	29676.2	0.0870148	6312.9	0.723401	681.91	6203.81	0.109918	0.839011	399.8	335.437	0.516133
Fujian	833.2	1549.3	0.537791	1527	3947.16	0.20805	1232.4	662.774	1064.84	572.662	116.3	62.5451	418	86.965	46.769	487.2		2215.12	33842.4	0.065454	1232.4	0.795456	447.70	4684.15	0.0955776	0.537791	57.5	30.923	0.687304
Jiangxi	3786.3	5638.5	0.671508	1489.3	3069.01	0.325864	2309.6	1550.92	2039.42	1369.49	135	90.6536	572.3	186.492	125.231	2221.7		1835.26	20210.8	0.0908059	2309.6	0.409612	607.71	5111.47	0.118891	0.671508	441.4	296.404	0.361695
Shandong	8455.6	11107.8	0.761231	4403.2	9140.36	0.366709	10144	7721.93	5191.06	3951.59	440	334.942	1622.5	594.985	452.921	5374.3		4832.71	63012.1	0.076695	10144	0.913232	953.59	9258.40	0.102997	0.761231	856.9	652.299	0.467335
Henan	10915.1	14732.5	0.740886	4552.7	7562.53	0.446019	10038.3	7437.23	5273.63	3907.16	706.7	523.584	1375	613.276	454.367	6524.2		4139.29	44824.9	0.0923435	10038.3	0.681371	916.81	8215.52	0.111595	0.740886	1247	923.885	0.357959
Hubei	4853	7956.1	0.609972	2962.5	6129.72	0.2948	4335.1	2644.29	2919.17	1780.61	317.9	193.91	1196.22	352.646	215.104	2846.1		3528.96	37235.0	0.0947753	4335.1	0.544878	714.73	6801.26	0.105088	0.609972	1437.1	876.591	0.36691
Hunan	4978.9	8322	0.598282	2597.6	5213.48	0.298092	6254.8	3742.13	3145.87	1882.12	245.3	146.758	1515.16	451.657	270.218	3073.6		2998.4	33828.1	0.0886364	6254.8	0.751598	782.42	6869.39	0.113899	0.598282	1217.7	728.528	0.378019
Guangdong	2169.7	4227.5	0.513235	2890	5969.87	0.248456	2410.8	1237.31	1774.61	910.792	258.3	132.569	933	231.809	118.973	1208.6		3792.4	91648.7	0.0413797	2410.8	0.570266	754.40	15037.48	0.050168	0.513235	282.6	145.04	0.419778
Guangxi	2853.1	5969.9	0.477914	2538.9	4698.71	0.258236	3658.3	1748.35	1669.87	798.055	263.8	126.074	1110	286.642	136.99	1370.5		2906.9	17790.7	0.163394	3658.3	0.612791	646.87	4908.55	0.131784	0.477914	196	93.6712	0.279715
Hainan	282.5	709.4	0.398224	707.4	1488.86	0.189207	569.8	226.908	289.25	115.186	51.4	20.4687	183.53	34.7252	13.8284	138.1		979.3	4497.5	0.217743	569.8	0.803214	198.42	1443.97	0.137413	0.398224	10.8	4.30082	0.407739
Chongqing	2030.7	3339.6	0.608067	1165.7	1902.47	0.372581	1352.6	822.471	694.26	422.156	95.5	58.0704	402.91	150.117	91.281	1079.9		1339.6	20066.3	0.0667587	1352.6	0.405019	347.57	4336.28	0.080154	0.608067	125.9	76.5556	0.207887
Sichuan	6292	9575	0.657128	4004.2	6955.55	0.378298	4420.3	2904.7	2873.10	1887.99	242	159.025	1661.5	628.542	413.033	3488.9		4282.8	37905.1	0.112987	4420.3	0.46165	1023.13	8694.76	0.117672	0.657128	215.7	141.742	0.300063
Guizhou	3052.8	5659.4	0.539421	2077	3413.86	0.328185	2181.6	1176.8	1114.12	600.98	95.7	51.6226	828.02	271.744	146.584	1242.4		2020.8	13605.4	0.148529	2181.6	0.385483	612.05	4612.52	0.132693	0.539421	267.3	144.187	0.196862
Yunnan	4169.2	6790.8	0.613948	1982.5	3872.93	0.314272	3534.5	2170	1851.42	1136.68	231.9	142.375	1380.11	433.73	266.288	1843.4		2310.7	18486.0	0.124997	3534.5	0.520484	674.82	5712.97	0.118121	0.613948	406.6	249.631	0.272637
Tibet	185.6	254.1	0.730421	78.4	178.16	0.321424	523.1	382.083	261.23	190.808	5.5	4.01732	78	25.0711	18.3124	106.5		122.8	1349.0	0.0910304	523.1	2.05864	238.09	1681.94	0.141557	0.730421	12.8	9.34939	1.02806
Shannxi	3019.4	4063.9	0.742981	2095.3	3077.62	0.505834	2242.5	1666.13	1263.09	938.452	232.1	172.446	805	407.197	302.539	1194.2		1739.5	21473.5	0.0810068	2242.5	0.55181	545.40	4833.19	0.112845	0.742981	651.1	483.755	0.310807
Gansu	2647.2	3752	0.705544	1068.6	1559.64	0.483409	2018.6	1424.21	1331.43	939.382	84.5	59.6184	852.44	412.077	290.738	1105.9		1063.6	7336.7	0.14497	2018.6	0.538006	520.79	3304.44	0.157603	0.705544	773.1	545.456	0.354859
Qinghai	282.6	555.3	0.508914	162.4	364.097	0.226993	462.4	235.322	206.61	105.147	8.7	4.42755	101	22.9263	11.6675	102.5		238.4	2465.1	0.0967101	462.4	0.832703	233.12	1530.44	0.152322	0.508914	272.4	138.628	0.372069
Ningxia	722.5	1132.6	0.637913	309	517.417	0.38096	605.4	386.192	511.45	326.26	40.8	26.0268	106.3	40.496	25.8329	370.1		261.1	3200.3	0.0815861	605.4	0.534522	222.39	1372.78	0.162	0.637913	174.4	111.252	0.451572
Xinjiang	2295.9	5887	0.389995	2313.2	3326.59	0.271189	2638.8	1029.12	4952.29	1931.37	250.7	97.7717	546.2	148.124	57.7674	1484.7		1691.6	11159.9	0.151578	2638.8	0.448242	612.49	4637.24	0.132081	0.389995	287.5	112.124	0.841225

## Sheet: 2016
Region	Area sown in grain crops	Total area sown in crops	A	agricultural output value	total output value of agriculture, forestry, animal husbandry and fishery	B	Total power of agricultural machinery	Total power of agricultural machinery*A	Effective irrigated area	Effective irrigated area*A	Fertilizer application	Fertilizer application*A	Number of employees in the primary sector	Number of employees in the primary sector*B	Number of employees in the primary sector*B*A	Total grain production	Control variable	Primary sector output	GDP	Is	Pam	Amd	Expenditure on agriculture, forestry and water affairs	Total fiscal expenditure	Fea	Aps	Damaged area	Fda	Eir
Beijing	87.3	151.4	0.576618	145.2	338.064	0.24766	144.5	83.3213	128.47	74.0781	9.7	5.5932	49.6	12.284	7.08315	53.7		129.8	27041.2	0.00480008	144.5	0.954425	443.55	6406.77	0.0692315	0.576618	34.7	20.0087	0.848547
Tianjin	357.3	479.2	0.745618	244.3	494.443	0.368404	470	350.44	306.62	228.621	21.4	15.9562	65.1	23.9831	17.8822	196.4		168.46	11477.2	0.0146778	470	0.980801	161.02	3699.43	0.0435256	0.745618	24	17.8948	0.639858
Hebei	6327.4	8716.6	0.725902	3459.4	6083.86	0.412762	7402	5373.13	4457.64	3235.81	331.8	240.854	1186	489.536	355.355	3460.2		3082.5	28474.1	0.108256	7402	0.849184	800.79	6049.53	0.132372	0.725902	1447.2	1050.53	0.511397
Shanxi	3241.4	3720.8	0.871157	958.1	1534.03	0.544095	1744.3	1519.56	1487.29	1295.66	117.1	102.012	522	284.018	247.424	1318.5		724.28	11946.4	0.0606275	1744.3	0.468797	432.02	3428.86	0.125995	0.871157	503.7	438.802	0.399723
Inner Mongolia	5784.8	7921.9	0.730229	1415.1	2794.22	0.369816	3331.1	2432.47	3131.53	2286.73	234.6	171.312	555.9	205.581	150.121	2780.3		1650.56	13789.3	0.119699	3331.1	0.420493	729.02	4512.71	0.161548	0.730229	3629.9	2650.66	0.3953
Liaoning	3231.4	4064.1	0.795108	1859.5	4421.78	0.334369	2168.5	1724.19	1572.99	1250.7	148.1	117.756	705.4	235.864	187.537	2100.6		1841.2	20392.5	0.0902881	2168.5	0.533574	480.73	4577.47	0.105021	0.795108	581.9	462.674	0.387045
Jilin	5021.7	5676.3	0.884678	1232	2724.88	0.39999	3105.3	2747.19	1832.17	1620.88	233.6	206.661	546.24	218.491	193.294	3717.2		1130.05	10427.0	0.108377	3105.3	0.547064	550.5	3586.09	0.15351	0.884678	748.2	661.916	0.322775
Heilongjiang	11804.7	12426.5	0.949962	2873.9	5197.75	0.525245	5634.3	5352.37	5932.74	5635.88	252.8	240.15	664.2	348.868	331.411	6058.5		2751.2	11895.0	0.23129	5634.3	0.45341	801.77	4227.34	0.189663	0.949962	4223.7	4012.35	0.477426
Shanghai	140.1	294.7	0.475399	148.5	285.086	0.247633	122.3	58.1413	189.81	90.2354	9.2	4.37367	45.45	11.2549	5.35058	99.2		114.34	29887.0	0.00382574	122.3	0.414998	327.41	6918.94	0.0473208	0.475399	3.1	1.47374	0.644079
Jiangsu	5432.7	7676.9	0.707668	3714.6	7235.06	0.363329	4906.6	3472.25	4054.07	2868.94	312.5	221.146	814.84	296.055	209.509	3466		4039.75	77350.9	0.0522263	4906.6	0.639138	985.62	9981.96	0.0987401	0.707668	301.1	213.079	0.528087
Zhejiang	1255.4	2274.4	0.55197	1521.2	3146.06	0.266891	2136.7	1179.39	1446.31	798.319	84.5	46.6414	351.64	93.8496	51.8022	752.2		1890.43	47254.0	0.0400057	2136.7	0.939457	722.41	6974.26	0.103582	0.55197	456	251.698	0.635908
Anhui	6644.5	8893.6	0.74711	2234.1	4655.53	0.358524	6867.5	5130.78	4437.46	3315.27	327	244.305	1383.5	496.018	370.58	3417.4		2489.76	26307.7	0.09464	6867.5	0.772184	624.83	5522.95	0.113133	0.74711	1341.2	1002.02	0.49895
Fujian	1176.7	2327.3	0.505607	1783	4155.68	0.216931	1269.1	641.666	1055.37	533.603	123.8	62.5942	450	97.6192	49.357	650.9		2145.1	29609.4	0.0724466	1269.1	0.54531	410.58	4275.4	0.0960331	0.505607	386.7	195.518	0.453474
Jiangxi	3686.2	5560.7	0.662902	1446.9	3130.29	0.30641	2201.6	1459.45	2036.83	1350.22	142	94.1321	608.7	186.512	123.639	2138.1		1794.12	18388.6	0.097567	2201.6	0.395921	580.9	4617.4	0.125807	0.662902	786.1	521.107	0.36629
Shandong	7511.5	10973.2	0.684531	4641.3	9325.89	0.340677	9797.6	6706.76	5161.16	3532.98	456.5	312.489	1706.9	581.501	398.056	4700.7		4830.25	58762.5	0.0821995	9797.6	0.892866	943.44	8755.21	0.107758	0.684531	552.2	377.998	0.470342
Henan	10286.2	14472.3	0.710751	4577.2	7799.67	0.417101	9855	7004.45	5242.92	3726.41	715	508.187	1546	644.838	458.319	5946.6		4063.64	40249.3	0.100962	9855	0.680956	807.06	7453.74	0.108276	0.710751	519.3	369.093	0.362273
Hubei	4436.9	7843.5	0.565679	2921.3	6278.35	0.263209	4187.8	2368.95	2905.57	1643.62	328	185.543	1246.66	328.132	185.617	2554.1		3406.46	33353.0	0.102134	4187.8	0.53392	704.59	6422.98	0.109698	0.565679	2741.2	1550.64	0.370443
Hunan	4890.6	8793.3	0.556173	3255.1	6081.92	0.297669	6097.5	3391.27	3132.37	1742.14	246.4	137.041	1587.32	472.496	262.79	2953.2		2915.58	30853.5	0.0944975	6097.5	0.693426	729.75	6339.16	0.115118	0.556173	1375.5	765.017	0.356222
Guangdong	2509.3	4830.8	0.519438	3134.4	6078.43	0.267853	2390.5	1241.72	1771.71	920.293	261	135.573	987	264.371	137.324	1360.2		3693.6	82163.2	0.0449544	2390.5	0.494846	715.44	13446.1	0.053208	0.519438	630.7	327.609	0.366753
Guangxi	3023.6	6145.3	0.492018	2347.9	4591.37	0.251605	3527.3	1735.5	1646.07	809.897	262.1	128.958	1207	303.687	149.419	1521.3		2798.6	16116.6	0.173647	3527.3	0.573983	573.48	4441.7	0.129113	0.492018	300.9	148.048	0.267858
Hainan	360.4	823.3	0.437751	695.6	1470.41	0.207085	516.6	226.142	289.95	126.926	50.6	22.1502	187.45	38.8181	16.9926	177.9		970.9	4090.2	0.237372	516.6	0.627475	179.04	1376.48	0.130071	0.437751	509.3	222.946	0.35218
Chongqing	2250.1	3600.7	0.624906	1151.8	1968.28	0.365684	1318.7	824.064	690.60	431.56	96.2	60.116	419.19	153.291	95.7926	1166		1303.2	18023.0	0.0723076	1318.7	0.366234	347.99	4001.81	0.0869582	0.624906	190.4	118.982	0.191796
Sichuan	6453.9	9728.6	0.663395	3711	6831.08	0.360391	4267.3	2830.9	2813.55	1866.49	249	165.185	1709	615.908	408.59	3483.5		3924.1	33138.5	0.118415	4267.3	0.438635	988.71	8008.89	0.123452	0.663395	410.6	272.39	0.289204
Guizhou	3113.3	5596.8	0.556264	1888.6	3097.19	0.339198	2041.1	1135.39	1088.07	605.254	103.7	57.6846	1136.87	385.624	214.509	1192.4		1846.5	11792.4	0.156584	2041.1	0.364691	629.38	4262.36	0.14766	0.556264	330.7	183.957	0.194409
Yunnan	4481.2	7164.5	0.625473	1943.6	3633.12	0.334607	3440.6	2152	1809.39	1131.72	235.6	147.361	1474.04	493.225	308.499	1902.9		2195	16369.0	0.134095	3440.6	0.480229	712.92	5018.86	0.142048	0.625473	868.5	543.223	0.252549
Tibet	182.9	257.9	0.70919	52.2	172.973	0.21402	635.1	450.406	251.53	178.382	5.9	4.18422	78	16.6936	11.8389	101.9		105	1173.0	0.0895141	635.1	2.46258	243.28	1587.98	0.153201	0.70919	14.5	10.2832	0.975301
Shannxi	3068.7	4276.9	0.717506	2027.6	2985.76	0.48725	2171.9	1558.35	1251.39	897.879	233.1	167.251	805	392.237	281.432	1228.3		1693.8	19045.8	0.088933	2171.9	0.507821	543.3	4389.37	0.123776	0.717506	632.8	454.038	0.292593
Gansu	2814	4253.8	0.661526	1274.7	1778	0.474267	1903.9	1259.48	1317.51	871.567	93.4	61.7865	866.67	411.033	271.909	1140.6		973.5	6907.9	0.140926	1903.9	0.447576	488.1	3150.03	0.154951	0.661526	1343.3	888.628	0.309725
Qinghai	281.1	561.3	0.500802	155.5	338.798	0.229856	458.6	229.668	202.35	101.337	8.8	4.40706	103	23.6752	11.8566	103.5		221.2	2258.2	0.0979541	458.6	0.817032	232.35	1524.8	0.152381	0.500802	134.7	67.458	0.360502
Ningxia	778.3	1275.2	0.610336	311.9	493.605	0.38566	580.5	354.3	515.15	314.414	40.7	24.8407	117.6	45.3536	27.6809	370.6		240	2781.4	0.0862875	580.5	0.455223	201.29	1254.54	0.160449	0.610336	390.4	238.275	0.403976
Xinjiang	2401.1	5867.5	0.40922	2163.1	2969.7	0.298072	2552.5	1044.53	4982.03	2038.75	250.2	102.387	573.87	171.055	69.9991	1512.3		1649	9630.8	0.171221	2552.5	0.435023	717.02	4138.25	0.173266	0.40922	808.1	330.691	0.849089

## Sheet: 2015
Region	Area sown in grain crops	Total area sown in crops	A	agricultural output value	total output value of agriculture, forestry, animal husbandry and fishery	B	Total power of agricultural machinery	Total power of agricultural machinery*A	Effective irrigated area	Effective irrigated area*A	Fertilizer application	Fertilizer application*A	Number of employees in the primary sector	Number of employees in the primary sector*B	Number of employees in the primary sector*B*A	Total grain production	Control variable	Primary sector output	GDP	Is	Pam	Amd	Expenditure on agriculture, forestry and water affairs	Total fiscal expenditure	Fea	Aps	Damaged area	Fda	Eir
Beijing	104.5	173.7	0.601612	154.5	368.24	0.252414	186.1	111.96	137.35	82.6314	10.5	6.31693	50.3	12.6964	7.63833	62.6		140.4	24779.1	0.00566607	186.1	1.07139	424.78	5737.70	0.0740331	0.601612	6.2	3.72999	0.790731
Tianjin	350	469	0.746269	238	378.44	0.469327	546.9	408.134	308.87	230.5	21.8	16.2687	66.17	31.0553	23.1756	181.7		162.31	10879.5	0.0149189	546.9	1.1661	156.08	3232.35	0.0482869	0.746269	14.5	10.8209	0.658571
Hebei	6392.5	8739.8	0.731424	3441.4	5291.68	0.475676	11102.8	8120.86	4447.98	3253.36	335.5	245.393	1292	614.573	449.513	3363.8		3100.5	26398.4	0.11745	11102.8	1.27037	712.49	5632.19	0.126503	0.731424	1798.8	1315.69	0.508934
Shanxi	3287.2	3767.7	0.872469	969.5	1424.96	0.593601	3351.7	2924.25	1460.28	1274.05	118.5	103.388	550	326.481	284.844	1259.6		726.21	11836.4	0.061354	3351.7	0.889588	394.46	3422.97	0.115239	0.872469	1142.6	996.883	0.387579
Inner Mongolia	5726.7	7567.9	0.756709	1418.3	2761.56	0.388636	3805.1	2879.35	3086.90	2335.89	229.4	173.589	584.3	227.08	171.833	2827		1630.21	12949	0.125895	3805.1	0.502795	675.58	4252.96	0.158849	0.756709	2700.8	2043.72	0.407894
Liaoning	3297.4	4219.9	0.781393	2068.6	4057.59	0.398362	2813.9	2198.76	1520.31	1187.96	152.1	118.85	566.9	225.831	176.463	2002.5		2053.7	20210.3	0.101617	2813.9	0.666817	446.07	4481.61	0.0995334	0.781393	1482.8	1158.65	0.360272
Jilin	5078	5679.1	0.894156	1400.4	2292.97	0.546093	3152.5	2818.83	1790.87	1601.32	231.2	206.729	525.2	286.808	256.451	3647		1270.64	10018	0.126836	3152.5	0.555106	408.61	3217.10	0.127012	0.894156	846.2	756.635	0.315344
Heilongjiang	11765.2	12294	0.956987	2911.9	5030.06	0.554	5442.3	5208.21	5530.84	5292.94	255.3	244.319	694.2	384.586	368.044	6324		2712.2	11690	0.23201	5442.3	0.442679	681.48	4020.66	0.169495	0.956987	1175.3	1124.75	0.449881
Shanghai	161.9	340.2	0.475897	162	327.71	0.235254	119	56.6317	188.21	89.5685	9.9	4.71138	46.01	10.8241	5.15113	112.1		125.53	26887	0.0046688	119	0.349794	267.37	6191.56	0.043183	0.475897	12.3	5.85353	0.553233
Jiangsu	5424.6	7745	0.7004	3722.1	6980.37	0.37347	4825.5	3379.78	3952.50	2768.33	320	224.128	845.69	315.84	221.214	3561.3		3952.47	71255.9	0.0554687	4825.5	0.623047	1008.60	9687.58	0.104113	0.7004	615.5	431.096	0.510329
Zhejiang	1277.8	2290.5	0.557869	1434.7	2845.56	0.281272	2360.7	1316.96	1432.15	798.953	87.5	48.8136	387.66	109.038	60.8288	752.2		1771.36	43507.7	0.0407137	2360.7	1.03065	739.08	6645.98	0.111207	0.557869	393.2	219.354	0.625256
Anhui	6632.9	8950.5	0.741065	2174.6	4183.14	0.385242	6581	4876.95	4400.34	3260.94	338.7	250.999	1396.2	537.874	398.6	3538.1		2376.05	23831.2	0.0997033	6581	0.735266	577.74	5239.01	0.110277	0.741065	966.7	716.387	0.491631
Fujian	1193.2	2331.3	0.511817	1618.6	3399.3	0.243705	1384.2	708.458	1061.65	543.371	123.8	63.363	480	116.979	59.8717	661.1		1932.84	26819.5	0.0720685	1384.2	0.593746	441.86	4001.58	0.110421	0.511817	203.3	104.052	0.45539
Jiangxi	3705.6	5579.1	0.664193	1326.9	2808.37	0.313818	2260.8	1501.61	2027.67	1346.76	143.6	95.3781	645.3	202.507	134.504	2148.7		1714.47	16780.9	0.102168	2260.8	0.405227	557.30	4412.55	0.126299	0.664193	455.3	302.407	0.36344
Shandong	7492.1	11026.5	0.679463	4929.9	9283.92	0.360805	13353	9072.87	4964.43	3373.15	463.5	314.931	1795.4	647.789	440.149	4712.7		4902.82	55288.8	0.0886765	13353	1.21099	964.42	8250.01	0.116899	0.679463	1379	936.98	0.450227
Henan	10267.2	14425	0.711764	4610.7	7299.58	0.449578	11710.1	8334.83	5210.64	3708.75	716.1	509.694	1719	772.825	550.069	6067.1		4015.56	37084.1	0.108283	11710.1	0.811792	791.63	6799.35	0.116427	0.711764	225.1	160.218	0.361223
Hubei	4466	7952.4	0.561591	2780.4	5387.13	0.289848	4468.1	2509.25	2899.15	1628.14	333.9	187.515	1304.21	378.023	212.294	2703.3		3109.93	30344	0.102489	4468.1	0.561856	616.57	6132.84	0.100536	0.561591	1115.6	626.511	0.364563
Hunan	4944.7	8717	0.567248	3043.5	4682.31	0.368711	5894.1	3343.42	3113.32	1766.02	246.5	139.827	1618.71	596.836	338.554	3002.9		2747.91	28538.6	0.0962875	5894.1	0.676162	676.24	5728.72	0.118044	0.567248	765.1	434.001	0.357155
Guangdong	2505.8	4784.7	0.523711	2793.8	5303.63	0.275876	2696.8	1412.34	1771.26	927.628	256.5	134.332	1046	288.566	151.125	1358.1		3344.82	74732.4	0.0447573	2696.8	0.56363	811.90	12827.80	0.0632922	0.523711	846.3	443.217	0.370192
Guangxi	3059.3	6134.7	0.498688	2146.4	4197.12	0.255028	3803.2	1896.61	1618.79	807.271	259.9	129.609	1297	330.771	164.952	1524.8		2565.97	14797.8	0.173402	3803.2	0.619949	497.53	4065.51	0.122378	0.498688	545.7	272.134	0.263874
Hainan	375.6	845.3	0.444339	613.9	1294	0.210804	511.6	227.324	263.99	117.301	51.1	22.7057	189.95	40.0421	17.7923	184		855.82	3734.2	0.229184	511.6	0.605229	164.24	1239.43	0.132513	0.444339	41.2	18.3068	0.312303
Chongqing	2234	3575.8	0.624755	1033.7	1609.05	0.401361	1299.7	811.994	687.19	429.326	97.7	61.0386	440.3	176.719	110.406	1154.9		1150.15	16040.5	0.0717029	1299.7	0.363471	331.33	3792.00	0.0873761	0.624755	70.8	44.2327	0.192178
Sichuan	6453.9	9689.9	0.666044	3335.5	6377.84	0.34833	4404.5	2933.59	2735.09	1821.69	249.8	166.378	1758.4	612.503	407.954	3442.8		3677.3	30342	0.121195	4404.5	0.454545	926.65	7497.51	0.123594	0.666044	562.7	374.783	0.282262
Guizhou	3114.9	5542.2	0.562033	1772.6	2740.93	0.363475	2575.2	1447.35	1065.43	598.807	103.7	58.2828	1161.54	422.191	237.285	1180		1640.62	10541	0.155642	2575.2	0.464653	534.26	3939.50	0.135616	0.562033	224.4	126.12	0.19224
Yunnan	4487.3	7185.6	0.624485	1841.5	3438.73	0.334423	3333	2081.41	1757.71	1097.66	231.9	144.818	1478.41	494.414	308.754	1876.4		2055.71	14960	0.137414	3333	0.463844	641.52	4712.83	0.136122	0.624485	1028.3	642.158	0.244616
Tibet	178.9	252.8	0.707674	68	149.46	0.321971	619.7	438.546	247.80	175.362	6	4.24604	81	26.0797	18.4559	100.6		96.89	1043	0.0928955	619.7	2.45134	200.27	1381.46	0.14497	0.707674	11.8	8.35055	0.980222
Shannxi	3073.5	4284.5	0.717353	1910.7	2821.56	0.485776	2667.3	1913.4	1236.77	887.201	231.9	166.354	803	390.078	279.824	1226.8		1597.63	17898.8	0.0892591	2667.3	0.622546	520.58	4376.06	0.118961	0.717353	744.3	533.926	0.288661
Gansu	2849.6	4229.3	0.673776	1252.5	1386.18	0.608798	2685	1809.09	1306.72	880.436	97.9	65.9627	876.27	533.472	359.44	1171.1		954.54	6556.6	0.145585	2685	0.634857	497.05	2958.31	0.168018	0.673776	1011.2	681.322	0.308968
Qinghai	277.1	558.4	0.496239	145	319.27	0.225373	453.9	225.243	196.99	97.7542	10.1	5.01202	105	23.6641	11.7431	102.7		208.93	2011	0.103894	453.9	0.812858	204.41	1515.16	0.13491	0.496239	220.5	109.421	0.352776
Ningxia	770.4	1264.6	0.609204	311	484.46	0.39108	831.3	506.432	506.53	308.58	40.1	24.4291	125.5	49.0805	29.9001	372.6		238.47	2579.4	0.0924517	831.3	0.657362	166.27	1138.49	0.146044	0.609204	218.8	133.294	0.400546
Xinjiang	2395	5757.3	0.415994	2005.4	2968.39	0.281039	2489.3	1035.53	4944.92	2057.06	248.1	103.208	569.55	160.066	66.5864	1521.3		1559.09	9306.9	0.16752	2489.3	0.432373	605.34	3804.87	0.159096	0.415994	960	399.354	0.858896

## Sheet: 2014
Region	Area sown in grain crops	Total area sown in crops	A	agricultural output value	total output value of agriculture, forestry, animal husbandry and fishery	B	Total power of agricultural machinery	Total power of agricultural machinery*A	Effective irrigated area	Effective irrigated area*A	Fertilizer application	Fertilizer application*A	Number of employees in the primary sector	Number of employees in the primary sector*B	Number of employees in the primary sector*B*A	Total grain production	Control variable	Primary sector output	GDP	Is	Pam	Amd	Expenditure on agriculture, forestry and water affairs	Total fiscal expenditure	Fea	Aps	Damaged area	Fda	Eir
Beijing	120.2	196.1	0.612953	155.1	420.07	0.226317	265.2	162.555	143.11	87.7196	11.6	7.11025	52.4	11.859	7.26901	63.9		159	22926	0.00693536	265.2	1.35237	343.67	4524.67	0.0759547	0.612953	53.3	32.6704	0.729781
Tianjin	345.8	479	0.721921	230.7	367.75	0.452881	583.9	421.529	308.87	222.98	23.3	16.8208	67.98	30.7869	22.2257	176		158.82	10640.6	0.0149259	583.9	1.219	134.91	2884.70	0.0467674	0.721921	10.3	7.43578	0.644823
Hebei	6332	8713.1	0.726722	3453.4	5373.76	0.467021	10349.2	7520.99	4404.22	3200.64	335.6	243.888	1338	624.875	454.11	3360.2		3164.7	25208.9	0.125539	10349.2	1.18777	583.52	4677.30	0.124756	0.726722	1435.7	1043.35	0.505471
Shanxi	3286.4	3783.4	0.868637	984	1440.6	0.593321	2927.3	2542.76	1408.17	1223.19	119.6	103.889	595	353.026	306.651	1330.8		736.6	12094.7	0.0609027	2927.3	0.773722	327.85	3085.28	0.106263	0.868637	1173.5	1019.35	0.372197
Inner Mongolia	5651	7356	0.768216	1408.4	2786.54	0.388279	3172.7	2437.32	3011.88	2313.78	222.7	171.082	609.4	236.617	181.773	2753		1638.02	12158.2	0.134726	3172.7	0.431308	517.69	3879.98	0.133426	0.768216	1878.3	1442.94	0.409445
Liaoning	3235.1	4164.1	0.776903	1734.1	3949.39	0.341123	2399.9	1864.49	1473.97	1145.13	151.6	117.778	687.9	234.658	182.307	1753.9		2002	20025.7	0.0999715	2399.9	0.576331	443.85	5080.49	0.0873636	0.776903	1931.4	1500.51	0.353971
Jilin	5000.7	5615.3	0.890549	1342.5	2302.04	0.519349	2355	2097.24	1628.43	1450.2	226.7	201.887	586.53	304.614	271.273	3532.8		1524.6	9966.5	0.152972	2355	0.41939	308.68	2913.25	0.105957	0.890549	689.3	613.855	0.289999
Heilongjiang	11696.4	12225.9	0.95669	3015.6	4865.8	0.592913	4097.8	3920.33	5305.20	5075.43	251.9	240.99	719.2	426.423	407.955	6242.2		2691	12170.8	0.221103	4097.8	0.335174	487.67	3434.22	0.142003	0.95669	810	774.919	0.433931
Shanghai	164.9	357	0.461905	169.5	343.78	0.227741	105.7	48.8233	184.09	85.032	10.2	4.71143	44.81	10.2051	4.71378	112.5		124.3	25269.8	0.00491892	105.7	0.296078	202.34	4923.44	0.0410973	0.461905	10.7	4.94238	0.515658
Jiangsu	5376.1	7678.6	0.700141	3362.8	6402.75	0.367722	4106.1	2874.85	3890.53	2723.92	323.6	226.566	890.37	327.409	229.232	3490.6		3607.4	64830.5	0.0556436	4106.1	0.534746	899.31	8472.45	0.106145	0.700141	554.1	387.948	0.506672
Zhejiang	1266.8	2274	0.55708	1386	2773.7	0.278369	2461.2	1371.09	1425.37	794.045	89.6	49.9144	425.5	118.446	65.984	757.4		1726.57	40023.5	0.0431389	2461.2	1.08232	524.59	5159.57	0.101673	0.55708	204	113.644	0.626812
Anhui	6628.9	8945.5	0.741032	2119.2	4024.2	0.390238	5657.1	4192.09	4331.69	3209.92	341.4	252.988	1415.3	552.303	409.274	3415.8		2294.95	22519.7	0.101909	5657.1	0.632396	502.69	4664.10	0.107779	0.741032	641.3	475.224	0.484231
Fujian	1197.7	2305.2	0.519564	1529.6	3247.11	0.244749	1250.8	649.871	1116.12	579.896	122.6	63.6986	493	120.661	62.6912	667		1855.85	24942.1	0.0744063	1250.8	0.542599	320.32	3306.70	0.09687	0.519564	102.6	53.3073	0.484175
Jiangxi	3697.3	5570.5	0.663729	1144.1	2670.18	0.28439	4200	2787.66	2001.57	1328.5	142.9	94.8468	680.9	193.641	128.525	2143.5		1626.87	15667.8	0.103835	4200	0.753972	500.15	3882.70	0.128815	0.663729	487.1	323.302	0.359316
Shandong	7440	11037.9	0.674041	4765.8	8988.18	0.357397	12098.3	8154.75	4901.95	3304.12	468.1	315.519	1878.6	671.405	452.555	4596.6		4662.81	50774.8	0.0918332	12098.3	1.09607	772.84	7177.31	0.107678	0.674041	886.1	597.268	0.444102
Henan	10209.8	14378.3	0.710084	4492	7244.34	0.440302	10515.8	7467.1	5101.15	3622.24	705.8	501.177	1897	835.253	593.1	5772.3		3988.22	34574.8	0.11535	10515.8	0.731366	661.94	6028.69	0.109798	0.710084	1905.2	1352.85	0.354781
Hubei	4370.4	8112.3	0.538737	2761.7	5162.94	0.288175	3571.2	1923.94	2855.32	1538.27	348.3	187.642	1374.29	396.036	213.36	2584.2		3001.59	28242.1	0.106281	3571.2	0.44022	483.80	4934.15	0.0980513	0.538737	1058.8	570.415	0.351974
Hunan	4975.1	8764.5	0.567642	2884.7	4577.08	0.357756	4935.6	2801.65	3101.70	1760.66	247.8	140.662	1651.37	590.787	335.356	3001.3		2671.01	25881.3	0.103202	4935.6	0.563135	557.59	5017.38	0.111132	0.567642	1136.1	644.898	0.353894
Guangdong	2507	4744.9	0.528357	2613.2	5053.72	0.273205	2414.8	1275.88	1770.99	935.715	249.6	131.878	1112	303.804	160.517	1357.3		3166.7	68173	0.0464509	2414.8	0.508925	557.59	9152.64	0.0609212	0.528357	842.4	445.088	0.373241
Guangxi	3067.7	5929.9	0.517327	1994	3947.73	0.261302	3033.1	1569.11	1600.00	827.724	258.7	133.833	1450	378.888	196.009	1534.4		2412.2	13587.8	0.177527	3033.1	0.511493	391.29	3479.79	0.112446	0.517327	1212.7	627.363	0.269819
Hainan	394	859.6	0.458353	568.2	1227.14	0.21223	444.3	203.646	259.92	119.135	49.5	22.6885	195.59	41.5101	19.0263	186.6		809.6	3449	0.234735	444.3	0.516868	146.30	1099.74	0.133031	0.458353	309.4	141.814	0.302373
Chongqing	2242.5	3540.4	0.633403	967.9	1485.78	0.412626	1140.3	722.269	677.26	428.979	97.3	61.6301	463.78	191.367	121.213	1144.5		1061	14623.8	0.072553	1140.3	0.322082	291.62	3304.39	0.0882523	0.633403	280.9	177.923	0.191295
Sichuan	6467.4	9688.6	0.667527	3078.6	5888.09	0.349018	3426.1	2287.01	2666.32	1779.84	250.2	167.015	1804	629.628	420.294	3374.9		3531.1	28891.3	0.12222	3426.1	0.353622	826.59	6796.61	0.121618	0.667527	919.3	613.657	0.275202
Guizhou	3138.4	5516.5	0.568911	1321.9	2120.27	0.354693	1851.4	1053.28	981.83	558.574	101.3	57.6307	1171.02	415.352	236.299	1138.5		1275.5	9173.1	0.139048	1851.4	0.335611	447.19	3542.80	0.126225	0.568911	626.7	356.537	0.177981
Yunnan	4508.2	7194.4	0.626626	1806.3	3307.82	0.342182	2628.4	1647.02	1708.97	1070.89	226.9	142.181	1515.27	518.497	324.904	1860.7		1991.2	14041.7	0.141806	2628.4	0.36534	594.45	4437.98	0.133946	0.626626	882	552.684	0.237542
Tibet	176.4	251	0.702789	63.3	138.72	0.320693	427.9	300.723	244.03	171.502	5.3	3.72478	78	25.0141	17.5796	98		91.6	939.7	0.0974779	427.9	1.70478	169.24	1185.51	0.142757	0.702789	12.9	9.06598	0.972231
Shannxi	3076.5	4262.1	0.721827	1870.8	2748.59	0.491304	2182.9	1575.68	1226.49	885.314	230.2	166.165	795	390.587	281.936	1197.8		1564.9	17402.5	0.0899239	2182.9	0.512165	445.97	3962.50	0.112548	0.721827	772.2	557.395	0.287767
Gansu	2842.5	4179.5	0.680105	1174.9	1307.31	0.611221	2136.5	1453.04	1297.06	882.137	97.6	66.3783	881.88	539.024	366.593	1158.7		900.8	6518.4	0.138193	2136.5	0.511186	366.17	2541.49	0.144077	0.680105	1618.4	1100.68	0.310339
Qinghai	280.1	553.7	0.50587	144.2	327.49	0.222744	430.2	217.625	182.49	92.3161	9.7	4.90694	107	23.8336	12.0567	104.8		215.9	1847.7	0.116848	430.2	0.776955	190.04	1347.43	0.141039	0.50587	169.8	85.8967	0.329583
Ningxia	771.3	1253.2	0.615464	274	448.18	0.376271	768.7	473.107	498.91	307.061	39.7	24.4339	134.5	50.6085	31.1477	377.9		216.8	2473.9	0.0876349	768.7	0.61339	157.05	1000.45	0.156979	0.615464	438.3	269.758	0.398109
Xinjiang	2255.9	5517.6	0.408855	1955.1	2881.48	0.277411	1796.7	734.59	4831.89	1975.54	237	96.8987	574.1	159.261	65.1149	1414.5		1538.6	9264.5	0.166075	1796.7	0.325631	477.27	3317.79	0.143852	0.408855	1848.6	755.81	0.875723

[truncated: 2 more sheets: 2013, 2012]
